# Supplementary material for: Single-cell transcriptomics unveils leukocyte heterogeneity in the gills of Larimichthys crocea in response to parasitic infection
Source: Front Immunol. 2025 Aug 1;16:1633701. doi: 10.3389/fimmu.2025.1633701 (PMC12353724; doi:10.3389/fimmu.2025.1633701)
Supplement: Supplementary file 2 [file DataSheet2.xlsx]

## Sheet: Supplementary Table 1
	Supplementary Table 1 The genes and gene IDs used to identify the total clusters
	Cell type	Gene	Full name	Gene ID
	immnue cells	cd45	protein tyrosine phosphatase receptor type C	104921845
	T cells	cd3ε	CD3e molecule	104930465
		zap70	tyrosine-protein kinase ZAP-70	104921819
		lck	LCK proto-oncogene, Src family tyrosine kinase	104919312
	B cell	pax5	paired box 5	104935966
		cd79a	CD79a molecule, immunoglobulin-associated alpha	104927334
		cd79b	CD79b molecule, immunoglobulin-associated beta	113747815
	Macrophages	marco	macrophage receptor with collagenous structure	104939126
		cd68	CD68 molecule	104935665
		csf1rb	colony stimulating factor 1 receptor, b	104919443
		cfp	complement factor properdin	104935821
	Neutrophils	mpx	myeloid-specific peroxidase	104923286
		csf3r	colony stimulating factor 3 receptor	104919598
		mmp9	matrix metallopeptidase 9	104926671
	Cpa5+ granulocytes	cpa5	carboxypeptidase A5	104930740
	Dendritic cells	cd74a	CD74 molecule, major histocompatibility complex, class II invariant chain a	104927059
		xcr1	chemokine XC receptor 1	104917755
		zbtb46	zinc finger and BTB domain containing 46	104935696
	NK-like cells	nkl	antimicrobial peptide NK-lysin-like	104922158
		gzma	granzyme A	104923006
		gzmb	granzyme B	104927628
		prf1	perforin-1	109138328
	ILC2-like cells	gata3	GATA binding protein 3	104917926
		il4/13a	interleukin 4/13a	113746563
		il4/13b	interleukin 4/13b	113744351

## Sheet: Supplementary Table 2
Supplementary Table 2 Top 20 differentially expressed genes for each immune cells
Cell type	Gene ID	Gene Name	Description	KEGG_A_class	KEGG_B_class
T cells Clusters 0, 2, 3, 4, 6, 7 and 10	ncbi_104929633	LOC104929633	C-C motif chemokine 20	Environmental Information Processing	Signaling molecules and interaction
	ncbi_104935359	papln	papilin	-	-
	ncbi_104935099	LOC104935099	C-C motif chemokine 20	Environmental Information Processing	Signaling molecules and interaction
	ncbi_113748299	LOC113748299	uncharacterized LOC113748299	-	-
	ncbi_109136728	LOC109136728	C-C motif chemokine 5-like	-	-
	ncbi_104936386	il7r	interleukin 7 receptor	Environmental Information Processing;Environmental Information Processing	Signaling molecules and interaction;Signal transduction
	ncbi_104928998	lag3	lymphocyte activating 3	-	-
	ncbi_104930465	cd3e	CD3e molecule	-	-
	ncbi_104925174	LOC104925174	SH2 domain-containing protein 1A	-	-
	ncbi_104921819	LOC104921819	tyrosine-protein kinase ZAP-70	-	-
	ncbi_104919312	lck	LCK proto-oncogene	-	-
	ncbi_104919424	LOC104919424	thymocyte selection-associated high mobility group box protein TOX	-	-
	ncbi_104932216	LOC104932216	uncharacterized LOC104932216	-	-
	ncbi_104929808	LOC104929808	uncharacterized LOC104929808	-	-
	ncbi_104932592	pcp4	Purkinje cell protein 4	-	-
	ncbi_104917851	rora	RAR related orphan receptor A	-	-
	ncbi_104922311	tox2	TOX high mobility group box family member 2	-	-
	ncbi_109139942	LOC109139942	uncharacterized LOC109139942	-	-
	ncbi_104925092	plcg1	phospholipase C gamma 1	Metabolism;Environmental Information Processing;Human Diseases;Environmental Information Processing;Environmental Information Processing;Metabolism;Environmental Information Processing	Global and overview maps;Signal transduction;Endocrine and metabolic diseases;Signal transduction;Signal transduction;Carbohydrate metabolism;Signal transduction
	ncbi_104931475	LOC104931475	uncharacterized LOC104931475	Environmental Information Processing	Signaling molecules and interaction
B cells Cluster 5 and Cluster 13	ncbi_113745055	LOC113745055	uncharacterized LOC113745055	-	-
	ncbi_109142461	LOC109142461	-	-	-
	ncbi_104932440	lbhd2	LBH domain containing 2	-	-
	ncbi_113745496	LOC113745496	-	-	-
	ncbi_104925072	LOC104925072	immunoglobulin lambda-1 light chain-like	-	-
	ncbi_104926461	pou2af1	POU class 2 associating factor 1	-	-
	ncbi_104927334	cd79a	CD79a molecule	-	-
	ncbi_113747271	LOC113747271	myelin-associated glycoprotein-like	-	-
	ncbi_104923158	LOC104923158	amyloid-beta A4 precursor protein-binding family B member 2	-	-
	ncbi_104934022	LOC104934022	synaptophysin-like protein 1	-	-
	ncbi_104930102	mrvi1	murine retrovirus integration site 1 homolog	Organismal Systems	Circulatory system
	ncbi_104930005	LOC104930005	hypothetical protein	-	-
	ncbi_109141972	LOC109141972	protein lyl-1-like	-	-
	ncbi_104922362	pdia4	protein disulfide isomerase family A member 4	Genetic Information Processing	Folding, sorting and degradation
	ncbi_104934403	LOC104934403	hypothetical protein	-	-
	ncbi_104935061	LOC104935061	neuronal membrane glycoprotein M6-b	-	-
	ncbi_104919580	LOC104919580	thyroid hormone receptor-associated protein 3	-	-
	ncbi_104917815	tcf4	transcription factor 4	-	-
	ncbi_104930980	LOC104930980	polymeric immunoglobulin receptor	Organismal Systems	Immune system
	ncbi_104923178	LOC104923178	tumor necrosis factor ligand superfamily member 13B	Environmental Information Processing;Organismal Systems	Signaling molecules and interaction;Immune system
Macrophages Cluster 12	ncbi_104919608	LOC104919608	fibronectin	Cellular Processes;Cellular Processes;Human Diseases;Environmental Information Processing
	ncbi_104939048	LOC104939048	gap junction Cx32.2 protein	-
	ncbi_109140214	LOC109140214	macrophage mannose receptor 1	Cellular Processes
	ncbi_104938336	LOC104938336	complement C1q subcomponent subunit C-like	-
	ncbi_104930125	pglyrp2	peptidoglycan recognition protein 2	-
	ncbi_109141652	LOC109141652	uncharacterized transmembrane protein DDB_G0289901-like	-
	ncbi_104927644	mme	membrane metalloendopeptidase	-
	ncbi_104926167	LOC104926167	macrophage mannose receptor 1	Cellular Processes
	ncbi_104925655	LOC104925655	deleted in malignant brain tumors 1 protein-like	-
	ncbi_104927683	LOC104927683	CD209 antigen-like	-
	ncbi_104938337	LOC104938337	complement C1q subcomponent subunit B-like	-
	ncbi_104936664	LOC104936664	two pore calcium channel protein 1	-
	ncbi_104926855	LOC104926855	pyrin	-
	ncbi_104934411	LOC104934411	uncharacterized LOC104934411	-
	ncbi_113745031	LOC113745031	C-type lectin domain family 10 member A-like	-
	ncbi_104938335	LOC104938335	complement C1q subcomponent subunit C	-
	ncbi_104925334	rnd3	Rho family GTPase 3	-
	ncbi_104940078	LOC104940078	fucolectin-7-like	-
	ncbi_104940317	LOC104940317	C-reactive protein	-
	ncbi_104939126	marco	macrophage receptor with collagenous structure	Cellular Processes
Neutrophils Cluster 14	ncbi_109140965	LOC109140965	CD209 antigen-like protein E	-	-
	ncbi_104935054	LOC104935054	C-X-C chemokine receptor type 2	Cellular Processes;Environmental Information Processing	Transport and catabolism;Signaling molecules and interaction
	ncbi_104926498	LOC104926498	hepcidin-like	-	-
	ncbi_104931765	LOC104931765	uncharacterized LOC104931765	-	-
	ncbi_104933828	LOC104933828	low choriolytic enzyme	-	-
	ncbi_104922727	alpl	alkaline phosphatase	Metabolism;Metabolism;Metabolism	Global and overview maps;Metabolism of cofactors and vitamins;Metabolism of cofactors and vitamins
	ncbi_104936420	LOC104936420	dispanin subfamily A member 2b-like	-	-
	ncbi_113747831	LOC113747831	neurotoxin 3FTx-RI-like	-	-
	ncbi_109137325	LOC109137325	collagenase 3	-	-
	ncbi_104918749	LOC104918749	mast cell protease 1A	-	-
	ncbi_104930325	LOC104930325	collagenase 3	-	-
	ncbi_104926138	LOC104926138	toll-like receptor 5	Organismal Systems;Human Diseases	Immune system;Infectious diseases
	ncbi_109141110	LOC109141110	rho-related GTP-binding protein RhoG	Human Diseases	Infectious diseases
	ncbi_104927530	LOC104927530	CCAAT/enhancer-binding protein beta	-	-
	ncbi_109141109	LOC109141109	rho-related GTP-binding protein RhoG-like	Human Diseases	Infectious diseases
	ncbi_104922315	dennd4a	DENN domain containing 4A	-	-
	ncbi_104934469	LOC104934469	interleukin-6 receptor subunit alpha	Environmental Information Processing	Signaling molecules and interaction
	ncbi_109138259	LOC109138259	integrin alpha-M-like	-	-
	ncbi_104924385	LOC104924385	myelin-associated glycoprotein	Environmental Information Processing	Signaling molecules and interaction
	ncbi_104939179	cda	cytidine deaminase	Metabolism;Metabolism;Metabolism	Global and overview maps;Nucleotide metabolism;Xenobiotics biodegradation and metabolism
Cpa5+ granulocytes Cluster 21	ncbi_109140859	LOC109140859	stonustoxin subunit beta-like	-	-
	ncbi_109137639	LOC109137639	uncharacterized LOC109137639	-	-
	ncbi_104918050	bhlha15	basic helix-loop-helix family member a15	-	-
	ncbi_104927264	sgms2	sphingomyelin synthase 2	Metabolism;Metabolism	Global and overview maps;Lipid metabolism
	ncbi_113746539	LOC113746539	uncharacterized LOC113746539	-	-
	ncbi_109140645	LOC109140645	uncharacterized LOC109140645	-	-
	ncbi_109142963	vim	vimentin	-	-
	ncbi_104933784	LOC104933784	interleukin-6 receptor subunit beta	Environmental Information Processing	Signaling molecules and interaction
	ncbi_109139014	znf750	zinc finger protein 750	-	-
	ncbi_104940149	LOC104940149	endonuclease domain-containing 1 protein	-	-
	ncbi_104928674	LOC104928674	C-type lectin domain family 4 member E-like	-	-
	ncbi_104922848	vtn	vitronectin	Cellular Processes;Environmental Information Processing	Cellular community - eukaryotes;Signaling molecules and interaction
	ncbi_104924231	adam19	ADAM metallopeptidase domain 19	-	-
	ncbi_104926962	LOC104926962	arachidonate 15-lipoxygenase B	-	-
	ncbi_104937653	LOC104937653	leukotriene B4 receptor 1-like	Environmental Information Processing;Environmental Information Processing	Signaling molecules and interaction;Signal transduction
	ncbi_104932682	ctsl	cathepsin L	Cellular Processes;Cellular Processes;Cellular Processes;Cellular Processes	Cell growth and death;Transport and catabolism;Transport and catabolism;Transport and catabolism
	ncbi_104924282	LOC104924282	prominin-1-A	-	-
	ncbi_104933865	cpe	carboxypeptidase E	-	-
	ncbi_113745149	LOC113745149	uncharacterized LOC113745149	-	-
	ncbi_104918591	LOC104918591	C-factor	-	-
NK-like cells Cluster 17 and 18	ncbi_104937476	LOC104937476	high affinity immunoglobulin gamma Fc receptor I-like	-	-
	ncbi_113746940	LOC113746940	protein shifted-like	-	-
	ncbi_104934154	LOC104934154	amyloid beta A4 precursor protein-binding family B member 1-interacting protein	-	-
	ncbi_104932602	LOC104932602	regakine-1	-	-
	ncbi_104935062	LOC104935062	sodium/myo-inositol cotransporter	-	-
	ncbi_104918750	LOC104918750	trypsin-3	-	-
	ncbi_113744387	LOC113744387	uncharacterized LOC113744387	-	-
	ncbi_104937487	LOC104937487	Fc receptor-like protein 5	-	-
	ncbi_104932601	LOC104932601	monocyte chemotactic protein 1B	-	-
	ncbi_104936887	LOC104936887	B- and T-lymphocyte attenuator-like	-	-
	ncbi_104924776	dock1	dedicator of cytokinesis 1	Cellular Processes;Cellular Processes	Cell motility;Cellular community - eukaryotes
	ncbi_104940571	LOC104940571	uncharacterized LOC104940571	-	-
	ncbi_113746706	LOC113746706	CMRF35-like molecule 5	-	-
	ncbi_104922721	LOC104922721	C-X-C motif chemokine 10	Environmental Information Processing;Organismal Systems;Organismal Systems;Organismal Systems	Signaling molecules and interaction;Immune system;Immune system;Immune system
	ncbi_104922158	LOC104922158	antimicrobial peptide NK-lysin-like	-	-
	ncbi_104939811	LOC104939811	uncharacterized LOC104939811	-	-
	ncbi_109140663	LOC109140663	uncharacterized LOC109140663	-	-
	ncbi_109140924	LOC109140924	T-cell immunoglobulin and mucin domain-containing protein 4-like	-	-
	ncbi_104921690	mef2a	myocyte enhancer factor 2A	Environmental Information Processing	Signal transduction
	ncbi_109141703	LOC109141703	hypothetical protein	-	-
ILC2-like cells Cluster 16	ncbi_113746130	LOC113746130	scavenger receptor cysteine-rich type 1 protein M130-like	-	-
	ncbi_109142677	LOC109142677	CD209 antigen-like protein D	-	-
	ncbi_113747893	LOC113747893	interleukin-21 receptor-like	-	-
	ncbi_104933019	LOC104933019	GATA-binding factor 2	-	-
	ncbi_104923697	LOC104923697	uncharacterized LOC104923697	-	-
	ncbi_104923051	rundc3b	RUN domain containing 3B	-	-
	ncbi_113746563	LOC113746563	uncharacterized LOC113746563	-	-
	ncbi_104937221	LOC104937221	calcitonin gene-related peptide type 1 receptor-like	Environmental Information Processing;Organismal Systems	Signaling molecules and interaction;Circulatory system
	ncbi_113746367	LOC113746367	uncharacterized LOC113746367	-	-
	ncbi_104927474	ak5	adenylate kinase 5	Metabolism;Metabolism;Metabolism	Global and overview maps;Nucleotide metabolism;Metabolism of cofactors and vitamins
	ncbi_104939983	pxdc1	PX domain containing 1	-	-
	ncbi_104918775	LOC104918775	granzyme B(G	Cellular Processes	Cell growth and death
	ncbi_109141554	LOC109141554	mast cell protease 1A	Environmental Information Processing	Signaling molecules and interaction
	ncbi_113744077	LOC113744077	uncharacterized LOC113744077	-	-
	ncbi_104918767	LOC104918767	duodenase-1	-	-
	ncbi_104918768	LOC104918768	transmembrane protease serine 9	-	-
	ncbi_104932401	foxq1	forkhead box Q1	-	-
	ncbi_104917780	spry4	sprouty RTK signaling antagonist 4	-	-
	ncbi_104930159	LOC104930159	scavenger receptor cysteine-rich type 1 protein M130	-	-
	ncbi_109140334	LOC109140334	uncharacterized LOC109140334	-	-
DCs Cluster 19	ncbi_104917755	LOC104917755	chemokine XC receptor 1	Environmental Information Processing	Signaling molecules and interaction
	ncbi_109139229	shisa9	shisa family member 9	-	-
	ncbi_104925405	LOC104925405	uncharacterized LOC104925405	-	-
	ncbi_104926503	sall3	spalt like transcription factor 3	-	-
	ncbi_104938187	LOC104938187	interleukin-12 subunit beta	Environmental Information Processing;Human Diseases;Organismal Systems;Organismal Systems;Organismal Systems	Signaling molecules and interaction;Infectious diseases;Immune system;Immune system;Immune system
	ncbi_104928341	LOC104928341	prospero homeobox protein 1	-	-
	ncbi_104940399	LOC104940399	CNK3/IPCEF1 fusion protein	-	-
	ncbi_104925960	arhgap42	Rho GTPase activating protein 42	-	-
	ncbi_113748032	reps2	RALBP1 associated Eps domain containing 2	-	-
	ncbi_104919762	LOC104919762	hypothetical protein	-	-
	ncbi_104933569	ccl17	C-C motif chemokine ligand 17	-	-
	ncbi_104936983	rab39b	RAB39B	-	-
	ncbi_104932299	LOC104932299	actin-related protein 2	Cellular Processes	Cellular community - eukaryotes
	ncbi_104929545	LOC104929545	sorting nexin-24	-	-
	ncbi_104935034	LOC104935034	lysosomal thioesterase PPT2-A	Metabolism;Cellular Processes;Metabolism;Metabolism	Global and overview maps;Transport and catabolism;Global and overview maps;Lipid metabolism
	ncbi_104923269	LOC104923269	prosaposin	Cellular Processes	Transport and catabolism
	ncbi_104935956	LOC104935956	regulator of G-protein signaling 21	-	-
	ncbi_104924058	LOC104924058	ependymin	-	-
	ncbi_104937981	LOC104937981	shootin-1	-	-
	ncbi_104921597	LOC104921597	laminin subunit gamma-2-like	-	-
Undefined immune cells Cluster 23 and 24	ncbi_104927068	LOC104927068	alpha-2Db adrenergic receptor	Environmental Information Processing	Signaling molecules and interaction
	ncbi_104930968	itgb3	integrin subunit beta 3	Cellular Processes;Cellular Processes;Cellular Processes;Environmental Information Processing	Cell motility;Cellular community - eukaryotes;Transport and catabolism;Signaling molecules and interaction
	ncbi_104920260	LOC104920260	platelet glycoprotein V	Environmental Information Processing	Signaling molecules and interaction
	ncbi_104921650	gp1bb	glycoprotein Ib platelet subunit beta	Environmental Information Processing	Signaling molecules and interaction
	ncbi_109136919	gng10	G protein subunit gamma 10	Environmental Information Processing	Signal transduction
	ncbi_104917699	LOC104917699	aquaporin FA-CHIP	-	-
	ncbi_104926355	LOC104926355	regulator of G-protein signaling 5	-	-
	ncbi_104938137	itga2b	integrin subunit alpha 2b	Cellular Processes;Cellular Processes;Environmental Information Processing	Cell motility;Cellular community - eukaryotes;Signaling molecules and interaction
	ncbi_104926707	LOC104926707	thrombospondin-1-like	Cellular Processes;Cellular Processes;Environmental Information Processing;Environmental Information Processing;Cellular Processes	Cellular community - eukaryotes;Transport and catabolism;Signal transduction;Signaling molecules and interaction;Cell growth and death
	ncbi_104934151	LOC104934151	glutamate decarboxylase 1	Metabolism;Metabolism;Metabolism;Metabolism;Metabolism	Global and overview maps;Amino acid metabolism;Metabolism of other amino acids;Carbohydrate metabolism;Metabolism of other amino acids
	ncbi_104936957	LOC104936957	coagulation factor XIII A chain	-	-
	ncbi_104930447	LOC104930447	transgelin	-	-
	ncbi_109139560	LOC109139560	fucolectin	-	-
	ncbi_109140889	LOC109140889	endonuclease domain-containing 1 protein	-	-
	ncbi_104928577	LOC104928577	protein spinster homolog 2	-	-
	ncbi_104927171	LOC104927171	ras-related C3 botulinum toxin substrate 3	Environmental Information Processing;Cellular Processes;Cellular Processes;Environmental Information Processing;Cellular Processes;Environmental Information Processing	Signal transduction;Cell motility;Cellular community - eukaryotes;Signal transduction;Cellular community - eukaryotes;Signal transduction
	ncbi_109137073	LOC109137073	galactose-specific lectin nattectin	-	-
	ncbi_109142099	LOC109142099	fucolectin-like	-	-
	ncbi_104938952	serpine1	serpin family E member 1	Cellular Processes;Environmental Information Processing;Human Diseases;Cellular Processes	Cell growth and death;Signal transduction;Endocrine and metabolic diseases;Cell growth and death
	ncbi_104930424	LOC104930424	tissue factor pathway inhibitor	-	-

## Sheet: Supplementary Table 3
	Supplementary Table 3 Proportions of each cell type in gill leukocytes
	Cell type	Number	Proportion
	immnue cells	13070	100
	T cells	9360	71.6144
	B cell	1645	12.5861
	Macrophages	480	3.67253
	Neutrophils	462	3.53481
	Cpa5+ granulocytes	113	0.864575
	Dendritic cells	184	1.4078
	NK-like cells	458	3.50421
	ILC2-like cells	248	1.89748
	Undefined cells	120	0.918133

## Sheet: Supplementary Table 4
Supplementary Table 4 Differentially expressed genes for T cell clusters
Target_Cluster	Gene ID	Gene Name	Target_Cluster_pct	Other_Cluster_pct	Target_Cluster_mean	Other_Cluster_mean	Log2FC	Pvalue	FDR	Symbol	Description	KEGG_A_class	KEGG_B_class	Pathway	K_ID	GO Component	GO Function	GO Process
0	ncbi_109137095	LOC109137095	0.822	0.537	110.359192184923	25.4367414230809	2.11722103055605	1.86617324965389e-280	4.87033894694673e-276	LOC109137095	uncharacterized LOC109137095	-	-	-	-	-	-	-
0	ncbi_104924941	dusp10	0.943	0.908	61.3743420066654	31.0787582083081	0.981706792235556	7.7694384590405e-160	2.02766804904039e-155	dusp10	dual specificity phosphatase 10	Environmental Information Processing	Signal transduction	ko04010//MAPK signaling pathway	K20216	-	GO:0008138//protein tyrosine/serine/threonine phosphatase activity	GO:0006470//protein dephosphorylation
0	ncbi_109136796	LOC109136796	0.865	0.747	18.3612592569915	8.98875496035783	1.03047179961171	9.46509896102603e-160	2.47020152684857e-155	LOC109136796	HLA class II histocompatibility antigen gamma chain	-	-	-	-	-	-	GO:0002376//immune system process;GO:0007423//sensory organ development
0	ncbi_104920498	LOC104920498	0.78	0.607	24.710922640578	10.314990435156	1.26040639464591	1.17254335200883e-155	3.06010364007265e-151	LOC104920498	tumor necrosis factor receptor superfamily member 5	-	-	-	-	-	-	-
0	ncbi_109140012	LOC109140012	0.604	0.352	33.7594635919261	10.5487965058079	1.67821356737099	3.13624131415568e-145	8.18496258168349e-141	LOC109140012	C-X-C motif chemokine 10	Environmental Information Processing;Organismal Systems;Organismal Systems;Organismal Systems	Signaling molecules and interaction;Immune system;Immune system;Immune system	ko04060//Cytokine-cytokine receptor interaction;ko04620//Toll-like receptor signaling pathway;ko04622//RIG-I-like receptor signaling pathway;ko04623//Cytosolic DNA-sensing pathway	K12671;K12671;K12671;K12671	-	-	-
0	ncbi_109139426	LOC109139426	0.825	0.682	14.9829194228116	7.28409014468067	1.04049807871451	6.05888195777071e-142	1.581247013339e-137	LOC109139426	rano class II histocompatibility antigen	Environmental Information Processing;Human Diseases;Cellular Processes;Organismal Systems	Signaling molecules and interaction;Infectious diseases;Transport and catabolism;Immune system	ko04514//Cell adhesion molecules (CAMs);ko05168//Herpes simplex infection;ko04145//Phagosome;ko04672//Intestinal immune network for IgA production	K06752;K06752;K06752;K06752	-	-	-
0	ncbi_104937382	LOC104937382	0.971	0.937	71.8468398687581	43.1573000181456	0.735320091578412	2.39505832258418e-136	6.25062321028019e-132	LOC104937382	cAMP-responsive element modulator	Organismal Systems	Circulatory system	ko04261//Adrenergic signaling in cardiomyocytes	K09052	GO:0043231//intracellular membrane-bounded organelle	GO:0001071//nucleic acid binding transcription factor activity;GO:0003677//DNA binding	GO:0006357//regulation of transcription from RNA polymerase II promoter
0	ncbi_104927059	cd74	0.836	0.718	13.0069370492344	6.68805794393782	0.959622015862244	3.24138623237211e-131	8.45936978924474e-127	cd74	CD74 molecule	Human Diseases	Infectious diseases	ko05168//Herpes simplex infection	K06505	-	GO:0042287//MHC protein binding	GO:0002376//immune system process;GO:0043583//ear development
0	ncbi_104933397	LOC104933397	0.997	0.998	78.7222807492032	56.2657740683913	0.484514407647807	9.01137042617369e-127	2.35178745382281e-122	LOC104933397	H-2 class I histocompatibility antigen	Cellular Processes;Cellular Processes;Environmental Information Processing;Human Diseases;Cellular Processes	Transport and catabolism;Cell growth and death;Signaling molecules and interaction;Infectious diseases;Transport and catabolism	ko04144//Endocytosis;ko04218//Cellular senescence;ko04514//Cell adhesion molecules (CAMs);ko05168//Herpes simplex infection;ko04145//Phagosome	K06751;K06751;K06751;K06751;K06751	-	-	-
0	ncbi_104922721	LOC104922721	0.452	0.226	14.6025677349752	4.75694598671769	1.61811452756949	1.93515530428048e-115	5.0503683131112e-111	LOC104922721	C-X-C motif chemokine 10	Environmental Information Processing;Organismal Systems;Organismal Systems;Organismal Systems	Signaling molecules and interaction;Immune system;Immune system;Immune system	ko04060//Cytokine-cytokine receptor interaction;ko04620//Toll-like receptor signaling pathway;ko04622//RIG-I-like receptor signaling pathway;ko04623//Cytosolic DNA-sensing pathway	K12671;K12671;K12671;K12671	-	-	-
0	ncbi_104919675	LOC104919675	0.429	0.192	6.62595976601948	3.41308834294041	0.957051686119676	2.23952204431607e-112	5.84470463125608e-108	LOC104919675	uncharacterized LOC104919675	-	-	-	-	-	-	-
0	ncbi_104935137	LOC104935137	0.915	0.879	18.3743024439954	11.2050252497243	0.713544	1.44039005642761e-111	3.75912996926478e-107	LOC104935137	prostaglandin E2 receptor EP4 subtype	Environmental Information Processing	Signaling molecules and interaction	ko04080//Neuroactive ligand-receptor interaction	K04261	GO:0031224//intrinsic component of membrane	GO:0004955//prostaglandin receptor activity	GO:0007166//cell surface receptor signaling pathway
0	ncbi_113745570	LOC113745570	1	0.999	120.304670173049	76.715442853255	0.649103721134317	9.0677851072381e-111	2.366510557287e-106	LOC113745570	-	-	-	-	-	-	-	-
0	ncbi_113746758	LOC113746758	1	1	546.860179292971	329.636493337627	0.73029604424019	2.40462009028594e-110	6.27557751162825e-106	LOC113746758	-	-	-	-	-	-	-	-
0	ncbi_104927376	LOC104927376	0.403	0.19	10.6634518305657	4.02835432223227	1.40441203445612	1.158876814096e-103	3.02443670942775e-99	LOC104927376	monocyte chemotactic protein 1B	-	-	-	-	-	-	-
0	ncbi_104923334	LOC104923334	0.775	0.619	18.1939557578689	8.54109832853721	1.09096574217924	4.05181337934032e-103	1.05744225574024e-98	LOC104923334	uncharacterized LOC104923334	-	-	-	-	-	-	-
0	ncbi_104920672	xbp1	0.738	0.65	10.9086095118491	5.08872914366022	1.10008990876382	8.10375805719763e-98	2.11491877776744e-93	xbp1	X-box binding protein 1	Genetic Information Processing	Folding, sorting and degradation	ko04141//Protein processing in endoplasmic reticulum	K09027	-	-	-
0	ncbi_113746667	dusp6	0.805	0.73	12.8402284505026	7.03656727268822	0.867727171264569	5.83339528441631e-94	1.52239950132697e-89	dusp6	dual specificity phosphatase 6	-	-	-	-	-	GO:0008138//protein tyrosine/serine/threonine phosphatase activity	GO:0001714//endodermal cell fate specification;GO:0003002//regionalization;GO:0006470//protein dephosphorylation;GO:0009966//regulation of signal transduction
0	ncbi_104928076	LOC104928076	0.876	0.837	16.1659882222826	9.86531177159208	0.712525151697111	1.38405952605354e-92	3.61211855109452e-88	LOC104928076	solute carrier family 2	Organismal Systems	Endocrine system	ko04920//Adipocytokine signaling pathway	K07299	GO:0031224//intrinsic component of membrane	GO:0005355//glucose transmembrane transporter activity	GO:0008645//hexose transport;GO:0044763//single-organism cellular process
0	ncbi_104921974	bhlhe40	0.616	0.461	8.48906839302008	3.59789529330148	1.23845303669908	2.36033869519378e-87	6.16001192671673e-83	bhlhe40	basic helix-loop-helix family member e40	-	-	-	-	GO:0043231//intracellular membrane-bounded organelle	GO:0005515//protein binding	GO:0006355//regulation of transcription, DNA-templated
0	ncbi_104936706	plk3	0.895	0.863	19.6009798190458	12.3824913523581	0.662624160542155	1.48149274639571e-85	3.86639976954352e-81	plk3	polo like kinase 3	Environmental Information Processing;Organismal Systems	Signal transduction;Immune system	ko04068//FoxO signaling pathway;ko04625//C-type lectin receptor signaling pathway	K08862;K08862	-	GO:0004672//protein kinase activity;GO:0032550//purine ribonucleoside binding	GO:0006464//cellular protein modification process;GO:0006796//phosphate-containing compound metabolic process
0	ncbi_104933698	LOC104933698	0.915	0.905	17.2815780424001	11.7885932088224	0.551843396486218	6.89806729043522e-85	1.80025760145778e-80	LOC104933698	charged multivesicular body protein 4b	Cellular Processes;Cellular Processes	Transport and catabolism;Cell growth and death	ko04144//Endocytosis;ko04217//Necroptosis	K12194;K12194	-	-	-
0	ncbi_104919783	mapk6	0.934	0.942	16.7357218713387	11.7866306373062	0.505779416959932	3.19067066591041e-83	8.32701230389298e-79	mapk6	mitogen-activated protein kinase 6	-	-	-	-	-	GO:0004702//receptor signaling protein serine/threonine kinase activity;GO:0032550//purine ribonucleoside binding	GO:0006464//cellular protein modification process
0	ncbi_104921431	LOC104921431	0.842	0.805	12.3587602031019	7.3694891582378	0.745897500818477	2.91886755092729e-82	7.61766053441005e-78	LOC104921431	tumor protein p53-inducible nuclear protein 2	Cellular Processes	Transport and catabolism	ko04140//Autophagy - animal	K21247	-	-	-
0	ncbi_104917948	LOC104917948	0.914	0.907	17.0478125661643	11.6158149275426	0.5534962640116	1.75515248960527e-81	4.58059696737184e-77	LOC104917948	tribbles homolog 2	-	-	-	-	-	-	-
0	ncbi_104932659	LOC104932659	0.984	0.983	44.6760893472121	33.3287140900044	0.422737251726692	3.77575642242584e-80	9.85396911124697e-76	LOC104932659	C-C chemokine receptor type 9	Environmental Information Processing;Organismal Systems	Signaling molecules and interaction;Immune system	ko04060//Cytokine-cytokine receptor interaction;ko04672//Intestinal immune network for IgA production	K04184;K04184	-	-	-
0	ncbi_104922132	klf11	0.761	0.705	9.31917815816471	5.18331246533487	0.846328365517448	1.18390023533958e-76	3.08974283418924e-72	klf11	Kruppel like factor 11	-	-	-	-	-	-	-
0	ncbi_104932343	LOC104932343	0.783	0.725	10.1421323318606	5.91222152804112	0.77858877085825	2.02201266439339e-75	5.27704865153386e-71	LOC104932343	serine/threonine-protein kinase SIK2	-	-	-	-	-	-	-
0	ncbi_104917824	zfand5	0.978	0.982	36.0476926975464	26.8585900236774	0.424523349311917	4.31205428584223e-73	1.1253599275191e-68	zfand5	zinc finger AN1-type containing 5	-	-	-	-	-	GO:0046914//transition metal ion binding	-
0	ncbi_104924718	LOC104924718	0.96	0.956	22.4622758575597	16.4809059839596	0.446708555558954	2.98600403097216e-66	7.79287332003115e-62	LOC104924718	proline-rich nuclear receptor coactivator 2	-	-	-	-	-	-	-
0	ncbi_104918781	btg1	0.998	0.996	76.8699389860072	59.1707582379131	0.377535140872281	4.56432274817946e-65	1.19119695081988e-60	btg1	BTG anti-proliferation factor 1	Genetic Information Processing	Folding, sorting and degradation	ko03018//RNA degradation	K14443	-	-	-
0	ncbi_104937374	erbin	0.649	0.585	6.4534674080572	3.13961396334693	1.0394873389969	3.3377389751897e-64	8.71083117745008e-60	erbin	erbb2 interacting protein	Organismal Systems	Immune system	ko04621//NOD-like receptor signaling pathway	K12796	-	-	-
0	ncbi_104933049	LOC104933049	0.313	0.171	2.55002593411988	0.930314128805578	1.4547220772148	2.11071111796149e-58	5.50853387565589e-54	LOC104933049	beta-2 adrenergic receptor	Environmental Information Processing;Environmental Information Processing;Organismal Systems	Signaling molecules and interaction;Signal transduction;Circulatory system	ko04080//Neuroactive ligand-receptor interaction;ko04020//Calcium signaling pathway;ko04261//Adrenergic signaling in cardiomyocytes	K04142;K04142;K04142	GO:0031224//intrinsic component of membrane	GO:0004939//beta-adrenergic receptor activity	GO:0006937//regulation of muscle contraction;GO:0007188//adenylate cyclase-modulating G-protein coupled receptor signaling pathway;GO:1903522//regulation of blood circulation
0	ncbi_104939306	sla2	0.845	0.831	26.6358818934397	15.4373574270092	0.78694523557682	2.83055726777768e-58	7.3871883574462e-54	sla2	Src like adaptor 2	-	-	-	-	-	-	-
0	ncbi_104939356	LOC104939356	0.584	0.48	5.21580776830351	2.77008897978479	0.912958380424208	4.02347467520847e-53	1.05004642073591e-48	LOC104939356	mamu class II histocompatibility antigen	-	-	-	-	-	-	-
0	ncbi_104939942	dtx1	0.649	0.583	5.87127	3.32123174958086	0.821954262917019	1.19696678583608e-52	3.12384391767499e-48	dtx1	deltex E3 ubiquitin ligase 1	Environmental Information Processing	Signal transduction	ko04330//Notch signaling pathway	K06058	-	-	-
0	ncbi_109138328	LOC109138328	0.315	0.182	3.3966385582149	1.11763005709125	1.60366498124008	1.57415347479386e-52	4.10822573851701e-48	LOC109138328	perforin-1	Cellular Processes	Cell growth and death	ko04210//Apoptosis	K07818	-	-	-
0	ncbi_104938519	LOC104938519	0.88	0.921	13.0549112117114	9.51082192068364	0.456950717110301	4.92732761446125e-52	1.2859339608221e-47	LOC104938519	beta-2-microglobulin-like	-	-	-	-	-	-	-
0	ncbi_104926587	LOC104926587	0.531	0.428	4.13182678408296	2.04388579815454	1.01546518615916	9.25603377642527e-51	2.41563969497147e-46	LOC104926587	RNA polymerase II elongation factor ELL	-	-	-	-	-	-	-
0	ncbi_104921816	mknk2	0.786	0.775	10.4924791959359	6.59469232531913	0.669978345335915	1.45730144512513e-50	3.80326531148756e-46	mknk2	MAP kinase interacting serine/threonine kinase 2	Environmental Information Processing;Organismal Systems	Signal transduction;Endocrine system	ko04010//MAPK signaling pathway;ko04910//Insulin signaling pathway	K04372;K04372	-	-	-
0	ncbi_104934104	LOC104934104	0.487	0.375	3.76900322711709	1.75380506890479	1.10369462556705	4.12704840542925e-50	1.07707709284892e-45	LOC104934104	immunoglobulin superfamily member 3	-	-	-	-	-	-	-
0	ncbi_109139951	hmga1	0.708	0.648	10.2728539474071	6.05881727516657	0.761728937072379	3.06003573489763e-49	7.98608126093584e-45	hmga1	high mobility group AT-hook 1	-	-	-	-	-	-	-
0	ncbi_104940550	wnk1	0.635	0.59	5.08185227093653	2.85263500206753	0.833059272727606	5.82302252468684e-49	1.51969241849277e-44	wnk1	WNK lysine deficient protein kinase 1	-	-	-	-	-	-	-
0	ncbi_104918317	zc3h12d	0.762	0.714	10.6488860062169	6.95375807469845	0.61483773529552	7.02056837703743e-49	1.83222793503923e-44	zc3h12d	zinc finger CCCH-type containing 12D	-	-	-	-	-	-	-
0	ncbi_104923814	LOC104923814	0.661	0.617	5.89309537983857	3.44260054056486	0.775526827780249	3.71565345467191e-46	9.69711238600276e-42	LOC104923814	T-cell surface protein tactile	-	-	-	-	-	-	-
0	ncbi_104932640	LOC104932640	0.893	0.92	18.6808290756411	13.5086466815198	0.467675334516663	3.14505139921256e-45	8.20795514166495e-41	LOC104932640	Krueppel-like factor 6	-	-	-	-	-	GO:0043169//cation binding	-
0	ncbi_104918786	nfatc3	0.454	0.35	3.60788945212415	1.61803171608137	1.15691524699815	4.93275940055428e-45	1.28735154835665e-40	nfatc3	nuclear factor of activated T cells 3	Environmental Information Processing;Cellular Processes;Environmental Information Processing;Organismal Systems	Signal transduction;Cell growth and death;Signal transduction;Immune system	ko04010//MAPK signaling pathway;ko04218//Cellular senescence;ko04310//Wnt signaling pathway;ko04625//C-type lectin receptor signaling pathway	K17333;K17333;K17333;K17333	GO:0043231//intracellular membrane-bounded organelle	-	GO:0010468//regulation of gene expression
0	ncbi_104936386	il7r	0.567	0.509	4.87002715596328	2.56223420152809	0.926527465467952	1.79379400409584e-44	4.68144359188933e-40	il7r	interleukin 7 receptor	Environmental Information Processing;Environmental Information Processing	Signaling molecules and interaction;Signal transduction	ko04060//Cytokine-cytokine receptor interaction;ko04068//FoxO signaling pathway	K05072;K05072	-	-	-
0	ncbi_104921212	setbp1	0.513	0.436	4.10666668300273	1.99613232664342	1.04076049364739	4.22942900592603e-42	1.10379638196658e-37	setbp1	SET binding protein 1	-	-	-	-	-	-	-
0	ncbi_104934067	LOC104934067	0.869	0.891	12.3120561986858	9.20288830712111	0.419913097859425	7.73096079160826e-41	2.01762614739392e-36	LOC104934067	diamine acetyltransferase 1	Metabolism;Metabolism;Cellular Processes	Global and overview maps;Amino acid metabolism;Cell growth and death	ko01100//Metabolic pathways;ko00330//Arginine and proline metabolism;ko04216//Ferroptosis	K00657;K00657;K00657	-	-	-
0	ncbi_104922858	abhd15	0.418	0.312	3.05541782657692	1.37794564257297	1.14885070373379	7.89710390864876e-41	2.06098617807915e-36	abhd15	abhydrolase domain containing 15	-	-	-	-	-	-	-
0	ncbi_104931639	thrb	0.487	0.411	3.75297410380812	1.74480102906289	1.10497180942975	3.77095554439029e-39	9.84143977974978e-35	thrb	thyroid hormone receptor beta	Environmental Information Processing	Signaling molecules and interaction	ko04080//Neuroactive ligand-receptor interaction	K08362	-	-	-
0	ncbi_104933059	txnip	0.588	0.53	5.33896514532362	2.91395208376681	0.873582976289543	3.94169942657157e-38	1.02870471634665e-33	txnip	thioredoxin interacting protein	Organismal Systems	Immune system	ko04621//NOD-like receptor signaling pathway	K20910	-	-	-
0	ncbi_104926136	LOC104926136	0.493	0.427	3.58311783930241	1.76651891058265	1.02030629740675	2.6339192527996e-37	6.8740024659564e-33	LOC104926136	dystrobrevin beta	-	-	-	-	-	-	-
0	ncbi_113746627	LOC113746627	0.637	0.588	6.29577657723547	3.90401634829522	0.689425249511568	9.82680547362916e-37	2.56459969250774e-32	LOC113746627	ribosomal protein S6 kinase alpha-6-like	-	-	-	-	-	GO:0004672//protein kinase activity;GO:0032550//purine ribonucleoside binding;GO:0046872//metal ion binding	GO:0006464//cellular protein modification process;GO:0006796//phosphate-containing compound metabolic process;GO:0007165//signal transduction
0	ncbi_109136666	wbp2nl	0.763	0.8	7.83898845798382	5.40095199999885	0.537453774525729	1.02141401378271e-36	2.66568629317013e-32	wbp2nl	WBP2 N-terminal like	-	-	-	-	-	-	-
0	ncbi_113745197	LOC113745197	0.673	0.667	6.36629782459353	3.98865649245097	0.674551767639461	1.24568554330512e-35	3.2509901309177e-31	LOC113745197	uncharacterized LOC113745197	-	-	-	-	-	-	-
0	ncbi_104920053	LOC104920053	0.632	0.597	6.12148582264313	3.53571216069055	0.79188103910257	5.49213175641563e-35	1.43333654578935e-30	LOC104920053	TRAF2 and NCK-interacting protein kinase	-	-	-	-	-	-	-
0	ncbi_104931323	LOC104931323	0.621	0.562	7.68731964763002	4.75152583474672	0.694089785038724	1.55771853320281e-34	4.0653338279527e-30	LOC104931323	peptidyl-prolyl cis-trans isomerase FKBP5	-	-	-	-	-	-	-
0	ncbi_104926341	LOC104926341	0.843	0.813	25.0984750259852	16.7981861526294	0.579294248237222	1.26379058145135e-33	3.29824065947175e-29	LOC104926341	C-X-C chemokine receptor type 4	Cellular Processes;Cellular Processes;Environmental Information Processing;Environmental Information Processing;Organismal Systems	Transport and catabolism;Cell motility;Signal transduction;Signaling molecules and interaction;Immune system	ko04144//Endocytosis;ko04810//Regulation of actin cytoskeleton;ko04020//Calcium signaling pathway;ko04060//Cytokine-cytokine receptor interaction;ko04672//Intestinal immune network for IgA production	K04189;K04189;K04189;K04189;K04189	GO:0031224//intrinsic component of membrane	GO:0004950//chemokine receptor activity	GO:0019221//cytokine-mediated signaling pathway;GO:0036230//granulocyte activation
0	ncbi_104925858	pde4b	0.838	0.844	12.0991426436954	8.9624834813359	0.432934360520007	7.62926913390834e-32	1.9910866585674e-27	pde4b	phosphodiesterase 4B	Metabolism	Nucleotide metabolism	ko00230//Purine metabolism	K13293	-	GO:0042578//phosphoric ester hydrolase activity;GO:0043169//cation binding	GO:0050794//regulation of cellular process
0	ncbi_104932592	pcp4	0.491	0.422	3.18957735942441	1.80692646841264	0.819827471854092	9.88093079114134e-31	2.57872531787207e-26	pcp4	Purkinje cell protein 4	-	-	-	-	-	-	-
0	ncbi_104925927	LOC104925927	0.72	0.725	8.39259012527049	5.65844887438216	0.568709497006296	6.63498043717144e-30	1.731597194493e-25	LOC104925927	serine/threonine-protein kinase 17A	-	-	-	-	-	GO:0004672//protein kinase activity;GO:0032550//purine ribonucleoside binding	GO:0006464//cellular protein modification process
0	ncbi_104919901	dazap2	0.836	0.886	10.1266997803628	7.80381321660835	0.375912933922864	3.62291731482846e-29	9.45508960823933e-25	dazap2	DAZ associated protein 2	-	-	-	-	-	-	-
0	ncbi_104936318	bcl2l14	0.499	0.442	6.14331309415994	2.88818192035248	1.08885529483976	1.28303755090507e-28	3.34847140035205e-24	bcl2l14	BCL2 like 14	-	-	-	-	-	-	-
0	ncbi_104918003	LOC104918003	0.635	0.621	7.32516148923784	4.56361444914435	0.682683652673479	2.5239360964231e-28	6.58696842444501e-24	LOC104918003	G-protein coupled receptor 4	-	-	-	-	GO:0031224//intrinsic component of membrane	GO:0004888//transmembrane signaling receptor activity	GO:0007166//cell surface receptor signaling pathway
0	ncbi_104930028	avpi1	0.38	0.3	3.47613872845338	1.59619699912227	1.12284694270229	5.35007510531345e-28	1.3962626009847e-23	avpi1	arginine vasopressin induced 1	-	-	-	-	-	-	-
0	ncbi_104917670	pcmtd1	0.432	0.37	2.81851041088799	1.41325859238239	0.995907428080334	7.10726924423205e-28	1.85485512735968e-23	pcmtd1	protein-L-isoaspartate (D-aspartate) O-methyltransferase domain containing 1	-	-	-	-	-	GO:0016741//transferase activity, transferring one-carbon groups	GO:0008213//protein alkylation
0	ncbi_109137639	LOC109137639	0.562	0.544	4.25075226805633	2.72966708359942	0.638993174295927	1.54274394515851e-27	4.02625314807467e-23	LOC109137639	uncharacterized LOC109137639	-	-	-	-	-	-	-
0	ncbi_104933546	LOC104933546	0.688	0.694	6.06348639776128	4.15654108129033	0.54476408595221	3.90317455484529e-27	1.01865049532352e-22	LOC104933546	protein KHNYN	-	-	-	-	-	-	-
0	ncbi_104930813	LOC104930813	0.651	0.677	5.75735855270602	3.59945234950884	0.677629642514323	7.24519324102507e-27	1.89085053204272e-22	LOC104930813	splicing factor	-	-	-	-	-	-	-
0	ncbi_104923182	LOC104923182	0.603	0.599	4.66090250373614	2.97467697495794	0.647876322740637	7.4563033300254e-26	1.94594604307003e-21	LOC104923182	translation initiation factor IF-2	-	-	-	-	-	-	GO:0007155//cell adhesion;GO:0044699//single-organism process
0	ncbi_104940175	LOC104940175	0.612	0.599	6.18608889145893	3.6464357745288	0.762540580680403	1.39252545221621e-25	3.63421292519387e-21	LOC104940175	interferon-induced very large GTPase 1	-	-	-	-	-	-	-
0	ncbi_104928019	LOC104928019	0.591	0.556	7.37240959961528	4.36728446149547	0.755399723489931	1.54994643166288e-25	4.0450501973538e-21	LOC104928019	cAMP-dependent protein kinase type II-alpha regulatory subunit	Organismal Systems	Endocrine system	ko04910//Insulin signaling pathway	K04739	GO:0044424//intracellular part	GO:0019887//protein kinase regulator activity	GO:0001932//regulation of protein phosphorylation
0	ncbi_104917857	LOC104917857	0.568	0.526	5.56740950795001	3.34123060617837	0.736626645279148	2.5723294755197e-25	6.71326546521132e-21	LOC104917857	Krueppel-like factor 13	-	-	-	-	-	GO:0043169//cation binding	-
0	ncbi_104932548	LOC104932548	0.759	0.771	8.36882168924731	6.02033387223022	0.475181011587264	5.21755275165399e-25	1.36167691712666e-20	LOC104932548	tumor necrosis factor receptor superfamily member 5	Environmental Information Processing;Environmental Information Processing;Organismal Systems;Organismal Systems	Signaling molecules and interaction;Signaling molecules and interaction;Immune system;Immune system	ko04060//Cytokine-cytokine receptor interaction;ko04514//Cell adhesion molecules (CAMs);ko04620//Toll-like receptor signaling pathway;ko04672//Intestinal immune network for IgA production	K03160;K03160;K03160;K03160	-	-	-
0	ncbi_104936231	LOC104936231	0.278	0.194	1.71507419412582	0.849339148447672	1.01385833423728	4.32520354058451e-24	1.12879162002174e-19	LOC104936231	alpha-N-acetylgalactosaminide alpha-2	-	-	-	-	GO:0031224//intrinsic component of membrane	GO:0016757//transferase activity, transferring glycosyl groups	GO:0043412//macromolecule modification
0	ncbi_113746523	LOC113746523	0.423	0.386	2.83638311901928	1.29793658901947	1.12783251313802	4.30973906648134e-23	1.1247557015703e-18	LOC113746523	cilia- and flagella-associated protein 251-like	-	-	-	-	-	-	-
0	ncbi_104921083	LOC104921083	0.649	0.673	6.04925186813823	3.99462253108229	0.598697547156033	4.79598417974846e-23	1.25165595123075e-18	LOC104921083	cyclic AMP-responsive element-binding protein 3-like protein 3	Organismal Systems;Organismal Systems	Circulatory system;Endocrine system	ko04261//Adrenergic signaling in cardiomyocytes;ko04916//Melanogenesis	K09048;K09048	-	-	-
0	ncbi_104936293	LOC104936293	0.482	0.454	3.27514787217689	1.81754415188207	0.849569634874039	7.2739457337276e-23	1.89835435758823e-18	LOC104936293	lysine-specific demethylase 2B	-	-	-	-	-	GO:0046914//transition metal ion binding	-
0	ncbi_104929134	n4bp1	0.647	0.638	11.7957179593118	7.14581567108818	0.723092627792954	1.12596779936835e-22	2.93855076279152e-18	n4bp1	NEDD4 binding protein 1	-	-	-	-	-	-	-
0	ncbi_104939965	LOC104939965	0.492	0.462	3.9828610415636	2.13498806552859	0.899577140970238	2.82349537648617e-22	7.36875823355361e-18	LOC104939965	tumor protein p53-inducible nuclear protein 1	-	-	-	-	-	-	-
0	ncbi_104922084	LOC104922084	0.786	0.802	13.4862569510031	10.2279547357217	0.398972309431662	1.26299073821271e-21	3.29615322858753e-17	LOC104922084	cAMP-regulated phosphoprotein 21	-	-	-	-	-	-	-
0	ncbi_104928773	LOC104928773	0.408	0.349	3.80225614818362	1.82028742288231	1.06268945634186	1.74948201183623e-21	4.56579815449019e-17	LOC104928773	sacsin	-	-	-	-	-	-	-
0	ncbi_104934595	LOC104934595	0.516	0.5	3.70255613215046	2.17008256109699	0.770771676231934	2.63655669199987e-21	6.88088565478126e-17	LOC104934595	interleukin-6 receptor subunit beta-like	-	-	-	-	-	-	-
0	ncbi_113748341	LOC113748341	0.313	0.238	1.77965570942449	0.931752349486594	0.933579708774719	4.51578453898581e-21	1.17852944898452e-16	LOC113748341	protein sprouty homolog 2-like	-	-	-	-	-	-	GO:0007275//multicellular organism development;GO:0009966//regulation of signal transduction
0	ncbi_104923442	rnf208	0.389	0.321	2.94863146590429	1.65996447475515	0.82889315223879	4.93915775330687e-21	1.28902139045803e-16	rnf208	ring finger protein 208	-	-	-	-	-	GO:0043169//cation binding	-
0	ncbi_104920400	LOC104920400	0.592	0.608	4.23760158266279	2.74655491752032	0.625624813653489	7.3071611035076e-21	1.90702290479341e-16	LOC104920400	aly/REF export factor 2	Human Diseases;Genetic Information Processing;Genetic Information Processing;Genetic Information Processing	Infectious diseases;Translation;Transcription;Translation	ko05168//Herpes simplex infection;ko03013//RNA transport;ko03040//Spliceosome;ko03015//mRNA surveillance pathway	K12881;K12881;K12881;K12881	-	-	-
0	ncbi_109142615	LOC109142615	0.563	0.562	5.00556602894386	3.14077558104802	0.672412356835789	1.09261824605795e-20	2.85151509856204e-16	LOC109142615	cryptochrome-1	-	-	-	-	GO:0043231//intracellular membrane-bounded organelle;GO:0043234//protein complex	-	GO:0000302//response to reactive oxygen species;GO:0006259//DNA metabolic process;GO:0006355//regulation of transcription, DNA-templated;GO:0009314//response to radiation;GO:0009605//response to external stimulus
0	ncbi_104935395	pim2	0.742	0.765	8.36554493560583	6.26509	0.417123417235892	2.28822387939813e-20	5.97180668045324e-16	pim2	Pim-2 proto-oncogene	-	-	-	-	-	GO:0004672//protein kinase activity;GO:0032550//purine ribonucleoside binding	GO:0006464//cellular protein modification process
0	ncbi_113746104	dgkq	0.255	0.187	1.65761783308712	0.657787654564978	1.33341759223986	6.38934547396904e-20	1.66749138179644e-15	dgkq	diacylglycerol kinase theta	-	-	-	-	-	-	-
0	ncbi_104925205	kdm6b	0.674	0.685	10.1228413533733	6.81808341535745	0.570176137853831	1.51462821194082e-19	3.95287670752314e-15	kdm6b	lysine demethylase 6B	-	-	-	-	-	GO:0032452//histone demethylase activity;GO:0043169//cation binding	GO:0070076//histone lysine demethylation
0	ncbi_104922891	LOC104922891	0.771	0.814	9.56977395564236	7.15470817683306	0.419591923581903	2.55570748989502e-19	6.66988540712802e-15	LOC104922891	AN1-type zinc finger protein 5	-	-	-	-	-	GO:0046914//transition metal ion binding	-
0	ncbi_104925386	LOC104925386	0.424	0.358	4.90145626409954	2.88387580644955	0.765201413276129	1.64468464478789e-18	4.29229798596745e-14	LOC104925386	hypothetical protein	-	-	-	-	-	-	-
0	ncbi_104917851	rora	0.331	0.272	2.25142477200978	1.10608054874121	1.02538182137818	2.41790048309737e-18	6.31023668078751e-14	rora	RAR related orphan receptor A	-	-	-	-	GO:0043231//intracellular membrane-bounded organelle	GO:0000981//RNA polymerase II transcription factor activity, sequence-specific DNA binding;GO:0003677//DNA binding;GO:0038023//signaling receptor activity;GO:0046914//transition metal ion binding	GO:0009755//hormone-mediated signaling pathway;GO:0010468//regulation of gene expression;GO:0034645//cellular macromolecule biosynthetic process
0	ncbi_104934492	LOC104934492	0.523	0.506	4.4818923934552	2.70347678778705	0.72929204193706	2.47937701055971e-18	6.47067812215873e-14	LOC104934492	cytohesin-2	Cellular Processes	Transport and catabolism	ko04144//Endocytosis	K18441	-	-	-
0	ncbi_104931232	sytl3	0.542	0.479	5.08882060301437	3.95497816026905	0.363661604625041	6.22311744573362e-18	1.62410919098756e-13	sytl3	synaptotagmin like 3	-	-	-	-	-	-	-
0	ncbi_104939678	LOC104939678	0.707	0.733	6.97149748248247	5.30767291296262	0.393389114368812	7.44594687218813e-18	1.94324321470366e-13	LOC104939678	cornifelin	-	-	-	-	-	-	-
0	ncbi_104932474	nat8	0.36	0.31	2.55797893224798	1.2985377209916	0.978116458881146	2.6451785510593e-17	6.90338698255456e-13	nat8	N-acetyltransferase 8 (putative)	Metabolism	Metabolism of other amino acids	ko00480//Glutathione metabolism	K20838	-	-	-
0	ncbi_104932961	LOC104932961	0.5	0.485	3.89939073067959	2.33648865386008	0.738906692961824	3.28675414321136e-17	8.57777096295301e-13	LOC104932961	uncharacterized LOC104932961	-	-	-	-	-	-	-
0	ncbi_104940023	sh3kbp1	0.33	0.278	1.91713479604092	0.947360414387093	1.01696648314801	3.73482881577471e-17	9.74715624340883e-13	sh3kbp1	SH3 domain containing kinase binding protein 1	Cellular Processes	Transport and catabolism	ko04144//Endocytosis	K12470	-	-	-
0	ncbi_104938308	sqstm1	0.572	0.563	6.52361897316548	4.30858376931017	0.598458786977947	6.7876000828376e-17	1.77142786961896e-12	sqstm1	sequestosome 1	Cellular Processes;Cellular Processes;Cellular Processes	Cell growth and death;Cell growth and death;Transport and catabolism	ko04218//Cellular senescence;ko04217//Necroptosis;ko04137//Mitophagy - animal	K14381;K14381;K14381	-	-	-
0	ncbi_104919459	LOC104919459	0.715	0.777	6.17677933746086	4.64589947888373	0.410896852431238	1.14838763189372e-16	2.99706204171622e-12	LOC104919459	syntenin-1	-	-	-	-	-	GO:0005515//protein binding;GO:1902936//phosphatidylinositol bisphosphate binding	GO:0048598//embryonic morphogenesis
0	ncbi_104928657	fbxo33	0.486	0.476	3.65184569916193	2.14609743726939	0.76691022972781	2.34158932236623e-16	6.11107981351138e-12	fbxo33	F-box protein 33	-	-	-	-	-	-	-
0	ncbi_109142943	LOC109142943	0.398	0.366	2.70712414173257	1.41718998274422	0.933727874274948	2.4138718235705e-16	6.2997226851543e-12	LOC109142943	uncharacterized LOC109142943	-	-	-	-	-	-	-
0	ncbi_104936987	LOC104936987	0.483	0.477	2.92444197267005	1.77934065895505	0.716818618726858	2.49756076030229e-16	6.51813407223691e-12	LOC104936987	phosphatidylinositol-binding clathrin assembly protein	-	-	-	-	-	-	-
0	ncbi_104931324	LOC104931324	0.594	0.6	5.83920947483422	4.08828910396422	0.514275846787321	4.93518118698319e-16	1.28798358617887e-11	LOC104931324	uncharacterized LOC104931324	-	-	-	-	-	-	-
0	ncbi_104921050	rapgef6	0.662	0.681	5.61730721275654	4.28404228429922	0.390905986808899	6.72612675350427e-16	1.75538456012954e-11	rapgef6	Rap guanine nucleotide exchange factor 6	Cellular Processes	Cellular community - eukaryotes	ko04530//Tight junction	K08020	-	-	-
0	ncbi_104925066	LOC104925066	0.579	0.609	3.96235646194872	2.70200061040865	0.552330673373304	2.18931395413343e-15	5.71367155749743e-11	LOC104925066	cytohesin-1	Cellular Processes	Transport and catabolism	ko04144//Endocytosis	K18441	-	-	GO:0043087//regulation of GTPase activity
0	ncbi_109141637	LOC109141637	0.666	0.728	5.73834783336128	4.16954143273686	0.460746696159131	3.83222169302217e-15	1.00013321744493e-10	LOC109141637	histone H3.3	-	-	-	-	GO:0000786//nucleosome;GO:0031981//nuclear lumen;GO:0031988//membrane-bounded vesicle	GO:0000977//RNA polymerase II regulatory region sequence-specific DNA binding;GO:0031490//chromatin DNA binding;GO:0046983//protein dimerization activity	GO:0001558//regulation of cell growth;GO:0006306//DNA methylation;GO:0006334//nucleosome assembly;GO:0006342//chromatin silencing;GO:0006950//response to stress;GO:0007599//hemostasis;GO:0035556//intracellular signal transduction
0	ncbi_104924111	ccnl1	0.703	0.766	6.08652277718909	4.61707739573979	0.398638337229567	5.79501642572833e-15	1.51238338678658e-10	ccnl1	cyclin L1	-	-	-	-	-	GO:0019900//kinase binding	GO:0010468//regulation of gene expression
0	ncbi_104938985	LOC104938985	0.381	0.347	2.54953484369112	1.34963355612801	0.917666305847961	7.47883564858308e-15	1.95182652756721e-10	LOC104938985	E3 ubiquitin-protein ligase MARCH3	-	-	-	-	-	GO:0003824//catalytic activity;GO:0046914//transition metal ion binding	-
0	ncbi_104936120	plekhg2	0.491	0.487	3.42291682371944	2.1074275539842	0.699743198344876	1.04571978665669e-14	2.72911949921664e-10	plekhg2	pleckstrin homology and RhoGEF domain containing G2	-	-	-	-	-	-	-
0	ncbi_104936912	gpr171	0.318	0.267	1.71308765015812	0.924562455524499	0.88975628466589	1.12983153835552e-14	2.94863434880025e-10	gpr171	G protein-coupled receptor 171	-	-	-	-	-	-	-
0	ncbi_104925726	LOC104925726	0.633	0.69	4.50187602627803	3.20289531247716	0.491149684068263	1.38662026760656e-14	3.6188015743996e-10	LOC104925726	CREB-binding protein	Human Diseases;Environmental Information Processing;Environmental Information Processing;Cellular Processes;Organismal Systems;Cellular Processes;Environmental Information Processing;Environmental Information Processing	Infectious diseases;Signal transduction;Signal transduction;Cell growth and death;Endocrine system;Cellular community - eukaryotes;Signal transduction;Signal transduction	ko05168//Herpes simplex infection;ko04068//FoxO signaling pathway;ko04310//Wnt signaling pathway;ko04110//Cell cycle;ko04916//Melanogenesis;ko04520//Adherens junction;ko04350//TGF-beta signaling pathway;ko04330//Notch signaling pathway	K04498;K04498;K04498;K04498;K04498;K04498;K04498;K04498	-	-	-
0	ncbi_104938872	LOC104938872	0.477	0.474	3.14166552786681	1.90406170669972	0.722449360543738	1.56310627621289e-14	4.07939475966039e-10	LOC104938872	insulin receptor substrate 2-B	Environmental Information Processing;Organismal Systems;Cellular Processes;Organismal Systems	Signal transduction;Endocrine system;Transport and catabolism;Endocrine system	ko04068//FoxO signaling pathway;ko04910//Insulin signaling pathway;ko04140//Autophagy - animal;ko04920//Adipocytokine signaling pathway	K07187;K07187;K07187;K07187	-	-	-
0	ncbi_104930092	2024-03-08	0.525	0.519	3.68503495207471	2.47607555463966	0.573622965730928	5.22858674444698e-14	1.36455656856577e-09	2024-03-08	membrane associated ring-CH-type finger 8	-	-	-	-	-	-	-
0	ncbi_104934035	LOC104934035	0.695	0.702	7.63669197947414	5.93699830011305	0.363214134783984	1.90633312779026e-13	4.97514819690702e-09	LOC104934035	Interleukin-21 receptor	Environmental Information Processing	Signaling molecules and interaction	ko04060//Cytokine-cytokine receptor interaction	K05075	-	-	-
0	ncbi_104924495	notch1	0.443	0.418	3.57311370774237	2.13276475093773	0.744456984023594	6.00879265645928e-13	1.56817470748274e-08	notch1	notch 1	Environmental Information Processing	Signal transduction	ko04330//Notch signaling pathway	K02599	GO:0031224//intrinsic component of membrane	GO:0046872//metal ion binding	GO:0007166//cell surface receptor signaling pathway;GO:0010468//regulation of gene expression;GO:0044707//single-multicellular organism process;GO:0048869//cellular developmental process
0	ncbi_104930509	sbno2	0.624	0.664	7.33399238473393	5.29706050736238	0.469406779651528	6.21801671058563e-13	1.62277800112864e-08	sbno2	strawberry notch homolog 2	-	-	-	-	-	-	GO:0031347//regulation of defense response
0	ncbi_104931195	slc4a11	0.283	0.236	1.57039400485149	0.806017179082501	0.962244077145692	1.0193777185082e-12	2.66037196976271e-08	slc4a11	solute carrier family 4 member 11	-	-	-	-	GO:0031224//intrinsic component of membrane	GO:0015301//anion:anion antiporter activity	GO:0006820//anion transport
0	ncbi_104937366	LOC104937366	0.541	0.568	4.7857126920167	3.08475543259325	0.633577674659968	2.44143991072424e-12	6.37166987900811e-08	LOC104937366	V-type proton ATPase subunit G 1-like	Metabolism;Environmental Information Processing;Cellular Processes;Metabolism	Global and overview maps;Signal transduction;Transport and catabolism;Energy metabolism	ko01100//Metabolic pathways;ko04150//mTOR signaling pathway;ko04145//Phagosome;ko00190//Oxidative phosphorylation	K02152;K02152;K02152;K02152	GO:0033176//proton-transporting V-type ATPase complex	GO:0022857//transmembrane transporter activity	GO:0006818//hydrogen transport;GO:0044763//single-organism cellular process
0	ncbi_104921942	LOC104921942	0.67	0.693	7.94302076942437	5.9218501883688	0.42363978214821	2.46424999385637e-12	6.43119963396634e-08	LOC104921942	transcription factor jun-B	-	-	-	-	-	GO:0001071//nucleic acid binding transcription factor activity;GO:0003677//DNA binding;GO:0003824//catalytic activity;GO:0016209//antioxidant activity	GO:0003015//heart process;GO:0006355//regulation of transcription, DNA-templated;GO:0007049//cell cycle;GO:0044710//single-organism metabolic process
0	ncbi_104918270	LOC104918270	0.638	0.692	5.13814625296464	3.66336022477377	0.48808038510126	4.29895765007431e-12	1.12194196751639e-07	LOC104918270	cystatin	-	-	-	-	-	-	-
0	ncbi_104934518	LOC104934518	0.259	0.213	1.69542815207513	0.83268168397244	1.02581265264252	4.76230564882455e-12	1.24286652823023e-07	LOC104934518	signal-induced proliferation-associated protein 1	-	-	-	-	-	-	GO:0043087//regulation of GTPase activity
0	ncbi_104934071	syne1	0.362	0.333	2.42551950922552	1.33222165241788	0.864459648492441	5.5756739584434e-12	1.45513938967456e-07	syne1	spectrin repeat containing nuclear envelope protein 1	-	-	-	-	-	-	-
0	ncbi_104938392	LOC104938392	0.395	0.378	2.45133686315929	1.40680344777763	0.801147977423548	9.96438181695477e-12	2.60050436658886e-07	LOC104938392	interferon alpha/beta receptor 1b	Environmental Information Processing	Signaling molecules and interaction	ko04060//Cytokine-cytokine receptor interaction	K05135	-	-	-
0	ncbi_104929351	spock3	0.259	0.212	1.73698796372011	0.870208563195095	0.997154638327159	1.61130424964355e-11	4.20518183071974e-07	spock3	SPARC (osteonectin)	-	-	-	-	GO:0031012//extracellular matrix	-	GO:0050794//regulation of cellular process
0	ncbi_104928172	fnbp1	0.505	0.53	3.43414713761292	2.17560645585591	0.658534241646746	2.30724565048744e-11	6.02144969864212e-07	fnbp1	formin binding protein 1	-	-	-	-	-	-	-
0	ncbi_104937028	LOC104937028	0.482	0.497	2.82289135720112	1.84237343399695	0.615608092251474	2.30760849325098e-11	6.0223966456864e-07	LOC104937028	methyl-CpG-binding domain protein 2	-	-	-	-	GO:0043231//intracellular membrane-bounded organelle	-	-
0	ncbi_104925130	LOC104925130	0.325	0.296	1.92270749205864	0.981219689058286	0.970491209058495	2.92915022767184e-11	7.64449626417796e-07	LOC104925130	surfeit locus protein 4	-	-	-	-	GO:0031090//organelle membrane;GO:0031224//intrinsic component of membrane	-	-
0	ncbi_104927734	LOC104927734	0.469	0.464	3.73237216454484	2.43834959249388	0.614187864530003	3.994305344882e-11	1.0424338089073e-06	LOC104927734	endoplasmic reticulum membrane sensor NFE2L1	-	-	-	-	-	-	-
0	ncbi_104917999	slc1a5	0.7	0.731	12.4516220251684	8.93957471927215	0.478055583808745	4.83386829907864e-11	1.26154294869354e-06	slc1a5	solute carrier family 1 member 5	-	-	-	-	-	-	-
0	ncbi_104931973	LOC104931973	0.459	0.456	3.34555976117284	2.08828681878478	0.679927740522289	6.76328082617812e-11	1.76508103001597e-06	LOC104931973	SRSF protein kinase 2	-	-	-	-	-	-	-
0	ncbi_104937561	plin2	0.552	0.562	6.20435248144141	4.31235325615477	0.524805286485796	9.63815709236776e-11	2.51536623796614e-06	plin2	perilipin 2	Organismal Systems	Endocrine system	ko03320//PPAR signaling pathway	K17284	-	-	-
0	ncbi_104917781	ndfip1	0.527	0.569	3.3517568012907	2.28744665791211	0.551179372055922	2.8254703141395e-10	7.37391242584126e-06	ndfip1	Nedd4 family interacting protein 1	-	-	-	-	-	-	-
0	ncbi_104937470	crebrf	0.374	0.361	2.48740771549203	1.40267585778452	0.826461344401763	4.9891945864291e-10	1.30208000316627e-05	crebrf	CREB3 regulatory factor	-	-	-	-	-	-	-
0	ncbi_104919996	LOC104919996	0.586	0.621	4.90284784459597	3.47788712680634	0.495408878181515	5.06456438501062e-10	1.32175001320007e-05	LOC104919996	TSC22 domain family protein 3	-	-	-	-	-	-	GO:0010468//regulation of gene expression
0	ncbi_104922623	LOC104922623	0.568	0.589	4.64644121598374	3.42090716713638	0.441747201498886	7.99174469461471e-10	2.08568553040055e-05	LOC104922623	zinc-binding protein A33	-	-	-	-	-	GO:0046914//transition metal ion binding	-
0	ncbi_104931504	LOC104931504	0.425	0.406	3.05848744654738	2.0658806094968	0.566061473610358	1.38251602761086e-09	3.60809032885883e-05	LOC104931504	hepatic leukemia factor	-	-	-	-	-	-	-
0	ncbi_104928645	LOC104928645	0.597	0.619	5.10114874939423	3.85936872654184	0.402457283840912	1.45891053052819e-09	3.80746470257246e-05	LOC104928645	raftlin	-	-	-	-	-	-	-
0	ncbi_109139938	jak1	0.612	0.666	5.73298502821042	4.12409127271262	0.475210249218497	1.7943055163419e-09	4.6827785365491e-05	jak1	Janus kinase 1	Organismal Systems;Human Diseases;Cellular Processes	Immune system;Infectious diseases;Cell growth and death	ko04621//NOD-like receptor signaling pathway;ko05168//Herpes simplex infection;ko04217//Necroptosis	K11217;K11217;K11217	-	-	-
0	ncbi_104920729	LOC104920729	0.591	0.642	4.72199282914469	3.35226900305516	0.494257927835646	2.82949306070096e-09	7.38441098981736e-05	LOC104920729	V-type proton ATPase 16 kDa proteolipid subunit	Metabolism;Cellular Processes;Cellular Processes;Metabolism	Global and overview maps;Transport and catabolism;Transport and catabolism;Energy metabolism	ko01100//Metabolic pathways;ko04145//Phagosome;ko04142//Lysosome;ko00190//Oxidative phosphorylation	K02155;K02155;K02155;K02155	GO:0031224//intrinsic component of membrane;GO:0033177//proton-transporting two-sector ATPase complex, proton-transporting domain	GO:0015077//monovalent inorganic cation transmembrane transporter activity	GO:0015988//energy coupled proton transmembrane transport, against electrochemical gradient
0	ncbi_104926607	LOC104926607	0.47	0.476	3.57264632319821	2.33570126675508	0.613137333173233	3.55959606450305e-09	9.28983380914005e-05	LOC104926607	collagen type IV alpha-3-binding protein	-	-	-	-	-	-	-
0	ncbi_104929193	kiaa0040	0.502	0.522	3.57396992902847	2.41277056746005	0.566836760863558	4.50459959381279e-09	0.000117561040199326	kiaa0040	KIAA0040 ortholog	-	-	-	-	-	-	-
0	ncbi_104933588	LOC104933588	0.483	0.502	3.38933884481036	2.22093757646015	0.609835031766874	4.50521916309589e-09	0.000117577209718476	LOC104933588	cyclin-dependent kinase inhibitor 1	-	-	-	-	GO:0043231//intracellular membrane-bounded organelle	-	GO:0000278//mitotic cell cycle;GO:0006469//negative regulation of protein kinase activity;GO:0022402//cell cycle process;GO:0035556//intracellular signal transduction
0	ncbi_104926360	LOC104926360	0.652	0.683	9.34099846521077	6.85619270351452	0.446169109644564	5.23880874195377e-09	0.00013672243054751	LOC104926360	ADP-ribosylation factor-like protein 5B	-	-	-	-	GO:0044464//cell part	GO:0032550//purine ribonucleoside binding	GO:0035556//intracellular signal transduction
0	ncbi_104920796	stat4	0.577	0.613	5.49176605369661	3.91430034267029	0.488515711140686	7.52206066080248e-09	0.000196310739125623	stat4	signal transducer and activator of transcription 4	Cellular Processes	Cell growth and death	ko04217//Necroptosis	K11222	-	-	-
0	ncbi_104937876	LOC104937876	0.349	0.333	2.21704771801832	1.26740472087278	0.806762527535687	9.31950780012491e-09	0.00024322051456766	LOC104937876	A-kinase anchor protein 13-like	-	-	-	-	-	-	-
0	ncbi_104917680	LOC104917680	0.385	0.382	2.4492876607856	1.42787038500675	0.778497199034912	1.505130109664e-08	0.00039280885602011	LOC104917680	autophagy-related protein 9A	Cellular Processes;Cellular Processes;Cellular Processes	Transport and catabolism;Transport and catabolism;Transport and catabolism	ko04140//Autophagy - animal;ko04137//Mitophagy - animal;ko04136//Autophagy - other eukaryotes	K17907;K17907;K17907	-	-	-
0	ncbi_109140694	LOC109140694	0.295	0.254	2.18667782902023	1.33739809359914	0.709311712743077	1.5721187480978e-08	0.000410291550878565	LOC109140694	uncharacterized LOC109140694	-	-	-	-	-	-	-
0	ncbi_104940553	LOC104940553	0.564	0.626	3.90952115336209	2.89663930833833	0.432611863590476	1.70879593433371e-08	0.000445961562942412	LOC104940553	protein tyrosine phosphatase type IVA 2	-	-	-	-	-	GO:0042578//phosphoric ester hydrolase activity	GO:0006470//protein dephosphorylation
0	ncbi_104926560	bmf	0.504	0.524	3.80191518814085	2.58028552503432	0.559195631303675	2.26340627013563e-08	0.000590703768379996	bmf	Bcl2 modifying factor	-	-	-	-	-	-	-
0	ncbi_104939069	tbc1d17	0.481	0.508	3.09019834688994	2.04497374633696	0.595617119891848	2.33440377355822e-08	0.000609232696823225	tbc1d17	TBC1 domain family member 17	Cellular Processes	Transport and catabolism	ko04137//Mitophagy - animal	K19945	-	-	-
0	ncbi_104924567	cxiiih6orf62	0.536	0.582	3.74770381145098	2.54612518976199	0.557703581942234	2.4204473504792e-08	0.000631688349528063	cxiiih6orf62	chromosome XIII C6orf62 homolog	-	-	-	-	-	-	-
0	ncbi_104917946	pank4	0.309	0.281	2.03330876163162	1.1770770049559	0.788620602400334	2.91795159130353e-08	0.000761527006298394	pank4	pantothenate kinase 4	Metabolism;Metabolism	Global and overview maps;Metabolism of cofactors and vitamins	ko01100//Metabolic pathways;ko00770//Pantothenate and CoA biosynthesis	K09680;K09680	-	GO:0032550//purine ribonucleoside binding	GO:0006796//phosphate-containing compound metabolic process;GO:0009108//coenzyme biosynthetic process
0	ncbi_104922433	LOC104922433	0.281	0.25	1.69305127636401	0.932309221916035	0.860745225339399	2.92222255955891e-08	0.000762641643593683	LOC104922433	ATP-binding cassette sub-family A member 1-like	-	-	-	-	GO:0016021//integral component of membrane	GO:0017111//nucleoside-triphosphatase activity;GO:0032550//purine ribonucleoside binding;GO:0034185//apolipoprotein binding	GO:0010324//membrane invagination;GO:0030301//cholesterol transport
0	ncbi_104918998	LOC104918998	0.57	0.59	4.66786985103344	3.48663311394347	0.420929774151714	3.66113276459737e-08	0.000955482428904621	LOC104918998	lysosome membrane protein 2	Cellular Processes	Transport and catabolism	ko04142//Lysosome	K12384	GO:0000323//lytic vacuole;GO:0031224//intrinsic component of membrane	-	GO:0022610//biological adhesion
0	ncbi_104938643	LOC104938643	0.471	0.443	21.7785064191474	16.9041882380708	0.365524278968469	4.30845280821146e-08	0.00112442001388703	LOC104938643	heat shock 70 kDa protein 1	Environmental Information Processing;Cellular Processes;Genetic Information Processing;Genetic Information Processing	Signal transduction;Transport and catabolism;Folding, sorting and degradation;Transcription	ko04010//MAPK signaling pathway;ko04144//Endocytosis;ko04141//Protein processing in endoplasmic reticulum;ko03040//Spliceosome	K03283;K03283;K03283;K03283	-	-	-
0	ncbi_104919111	ing5	0.474	0.497	3.04669614027007	2.04313375060295	0.576461970227017	7.39719533968992e-08	0.00193052003975227	ing5	inhibitor of growth family member 5	-	-	-	-	GO:0070775//H3 histone acetyltransferase complex	GO:0046914//transition metal ion binding	GO:0008283//cell proliferation;GO:0016570//histone modification
0	ncbi_104940409	qki	0.293	0.272	1.86024665145201	0.966907805146319	0.944043681886928	1.03849281343837e-07	0.00271025854451145	qki	QKI	-	-	-	-	-	GO:0003676//nucleic acid binding	-
0	ncbi_104926609	LOC104926609	0.537	0.577	4.89380332636849	3.3107459957956	0.563799793349009	1.30430416117092e-07	0.00340397299982386	LOC104926609	proteinase-activated receptor 3	Environmental Information Processing	Signaling molecules and interaction	ko04080//Neuroactive ligand-receptor interaction	K04235	-	-	-
0	ncbi_104927335	arhgef1	0.553	0.612	4.18406015657608	2.90524444071107	0.526244040326848	1.38739217799938e-07	0.00362081610614279	arhgef1	Rho guanine nucleotide exchange factor 1	Cellular Processes;Organismal Systems	Cell motility;Circulatory system	ko04810//Regulation of actin cytoskeleton;ko04270//Vascular smooth muscle contraction	K12330;K12330	-	-	-
0	ncbi_104919319	rsrp1	0.569	0.615	4.36300446332329	3.12808221649154	0.48004351757444	1.57491565969614e-07	0.00411021488867498	rsrp1	arginine and serine rich protein 1	-	-	-	-	-	-	-
0	ncbi_104920450	cd44	0.472	0.49	4.99148570479841	3.13114851434076	0.672777355551724	2.81878973853094e-07	0.00735647745961805	cd44	CD44 molecule (Indian blood group)	Environmental Information Processing	Signaling molecules and interaction	ko04512//ECM-receptor interaction	K06256	-	-	-
0	ncbi_104920382	LOC104920382	0.355	0.341	2.94955816622728	1.70198886671784	0.793277259952352	2.85957653105715e-07	0.00746292283075295	LOC104920382	CDGSH iron-sulfur domain-containing protein 3	-	-	-	-	-	GO:0051536//iron-sulfur cluster binding	-
0	ncbi_104918008	LOC104918008	0.491	0.522	4.10001112503396	2.73339466476443	0.584934044055629	2.9925121949312e-07	0.00780985832633145	LOC104918008	uncharacterized LOC104918008	Environmental Information Processing	Signaling molecules and interaction	ko04060//Cytokine-cytokine receptor interaction	K05134	-	-	-
0	ncbi_104929160	prex1	0.423	0.43	2.68633214336628	1.76239586001243	0.608099682266744	3.2365277934878e-07	0.00844669023544446	prex1	phosphatidylinositol-3	-	-	-	-	-	GO:0005088//Ras guanyl-nucleotide exchange factor activity	GO:0032924//activin receptor signaling pathway;GO:0043087//regulation of GTPase activity
0	ncbi_104924170	rasa2	0.439	0.456	3.14451184669145	2.01195842739936	0.644235575434949	5.89814664333352e-07	0.0153929831097718	rasa2	RAS p21 protein activator 2	Environmental Information Processing	Signal transduction	ko04010//MAPK signaling pathway	K08053	GO:0044464//cell part	-	GO:0043087//regulation of GTPase activity
0	ncbi_104922650	LOC104922650	0.568	0.619	4.44622162363297	3.29365652783359	0.432889747411802	7.59498615634591e-07	0.0198213948708316	LOC104922650	sodium-coupled neutral amino acid transporter 2	-	-	-	-	GO:0031224//intrinsic component of membrane	-	-
0	ncbi_104927255	LOC104927255	0.604	0.644	6.75340463298469	5.07216265873063	0.413013987885465	7.75637288224611e-07	0.0202425819480859	LOC104927255	Krueppel-like factor 6	-	-	-	-	-	GO:0043169//cation binding;GO:0097159//organic cyclic compound binding	GO:0021603//cranial nerve formation;GO:0035295//tube development;GO:0040007//growth
0	ncbi_104926369	pptc7	0.424	0.441	2.54789054488163	1.63940018693141	0.636135234514194	8.05771866703392e-07	0.0210290341772251	pptc7	PTC7 protein phosphatase homolog	-	-	-	-	-	GO:0003824//catalytic activity;GO:0043169//cation binding	-
0	ncbi_104925710	nuggc	0.351	0.35	2.18533313594779	1.27336936646037	0.779202260675744	1.29593290919489e-06	0.0338212570641682	nuggc	nuclear GTPase	-	-	-	-	-	-	-
0	ncbi_104927320	LOC104927320	0.37	0.374	2.1292598458655	1.30955413429925	0.701276321940356	2.25392417402693e-06	0.0588229130937547	LOC104927320	interferon regulatory factor 2-binding protein 2-B	-	-	-	-	GO:0043231//intracellular membrane-bounded organelle	-	GO:0010468//regulation of gene expression;GO:0034645//cellular macromolecule biosynthetic process
0	ncbi_104934182	dgkd	0.357	0.359	2.08228303268877	1.26649115328952	0.717329179604674	4.85072238477388e-06	0.126594152797829	dgkd	diacylglycerol kinase delta	Metabolism;Environmental Information Processing;Metabolism;Metabolism	Global and overview maps;Signal transduction;Lipid metabolism;Lipid metabolism	ko01100//Metabolic pathways;ko04070//Phosphatidylinositol signaling system;ko00564//Glycerophospholipid metabolism;ko00561//Glycerolipid metabolism	K00901;K00901;K00901;K00901	-	GO:0016301//kinase activity;GO:0032550//purine ribonucleoside binding	GO:0006796//phosphate-containing compound metabolic process;GO:0007186//G-protein coupled receptor signaling pathway
0	ncbi_104919368	LOC104919368	0.267	0.246	1.65831751942194	0.92132027361056	0.847945602355326	6.26727442874852e-06	0.163563328041479	LOC104919368	forkhead box protein J3	-	-	-	-	-	-	-
0	ncbi_104935532	cblb	0.362	0.365	2.4625839377425	1.49434164124881	0.72066288052921	6.6229204117774e-06	0.172844976906566	cblb	Cbl proto-oncogene B	Cellular Processes;Organismal Systems;Genetic Information Processing;Organismal Systems;Environmental Information Processing	Transport and catabolism;Endocrine system;Folding, sorting and degradation;Immune system;Signal transduction	ko04144//Endocytosis;ko04910//Insulin signaling pathway;ko04120//Ubiquitin mediated proteolysis;ko04625//C-type lectin receptor signaling pathway;ko04012//ErbB signaling pathway	K22517;K22517;K22517;K22517;K22517	-	-	-
0	ncbi_104924935	nfkbie	0.543	0.6	4.07643618323987	2.89718779299113	0.492655227972846	8.2995146219272e-06	0.216600732603056	nfkbie	NFKB inhibitor epsilon	Organismal Systems	Endocrine system	ko04920//Adipocytokine signaling pathway	K05872	-	-	-
0	ncbi_104919392	LOC104919392	0.254	0.236	1.37805245001288	0.775640884026785	0.829170044450451	1.51513307254355e-05	0.395419429272415	LOC104919392	period circadian protein homolog 2	Human Diseases	Infectious diseases	ko05168//Herpes simplex infection	K02633	-	-	-
0	ncbi_104919439	casz1	0.33	0.318	2.57178543399482	1.54896121546865	0.731469261694115	1.9835796109153e-05	0.517674606856675	casz1	castor zinc finger 1	-	-	-	-	-	-	-
0	ncbi_104937658	pnisr	0.187	0.258	1.10246002143939	0.848573176853721	0.377615358911973	2.03226381609026e-05	0.530380210723236	pnisr	PNN interacting serine and arginine rich protein	-	-	-	-	-	-	-
0	ncbi_104931225	LOC104931225	0.318	0.303	2.60284537554316	1.56530082526092	0.733649663408313	3.76123056687263e-05	0.98160595334242	LOC104931225	sushi domain-containing protein 6	-	-	-	-	-	-	-
0	ncbi_104936381	hsdl2	0.264	0.246	1.8182248012315	1.07529443303274	0.757798834956897	4.51541537060205e-05	1	hsdl2	hydroxysteroid dehydrogenase like 2	-	-	-	-	-	-	-
0	ncbi_104936286	LOC104936286	0.318	0.312	2.10047840035564	1.32296670998249	0.666941191062552	5.12201180102245e-05	1	LOC104936286	junction-mediating and -regulatory protein	-	-	-	-	-	-	-
0	ncbi_104917784	LOC104917784	0.339	0.335	2.81595590721575	1.76434	0.674493080427317	5.43992484902733e-05	1	LOC104917784	heat shock 70 kDa protein 4	Cellular Processes	Cellular community - eukaryotes	ko04530//Tight junction	K09489	-	GO:0032550//purine ribonucleoside binding	-
0	ncbi_104929760	chac1	0.612	0.68	5.82628075424971	4.46755110074553	0.383090991909866	9.50254798980002e-05	1	chac1	ChaC glutathione specific gamma-glutamylcyclotransferase 1	Metabolism;Metabolism	Global and overview maps;Metabolism of other amino acids	ko01100//Metabolic pathways;ko00480//Glutathione metabolism	K07232;K07232	-	-	-
0	ncbi_104936455	LOC104936455	0.396	0.421	2.31978509843908	1.48478276341454	0.643739294666805	0.000100123247251345	1	LOC104936455	protein yippee-like 5	-	-	-	-	-	-	-
0	ncbi_104924417	ino80d	0.208	0.279	1.09639289137046	0.833916116025498	0.394790704597431	0.000111149632857478	1	ino80d	INO80 complex subunit D	-	-	-	-	-	-	-
0	ncbi_104931353	LOC104931353	0.431	0.474	2.43948750468979	1.64684652748136	0.566871979602619	0.000132859873330743	1	LOC104931353	la-related protein 4	-	-	-	-	-	-	-
0	ncbi_104933516	LOC104933516	0.491	0.526	3.84208766825828	2.79124691081197	0.46098068924886	0.00015256112006614	1	LOC104933516	vacuole membrane protein 1	Cellular Processes	Transport and catabolism	ko04140//Autophagy - animal	K21248	-	-	-
0	ncbi_104930770	LOC104930770	0.302	0.3	1.80020708000599	1.06081737964481	0.76298655426096	0.000168468671926752	1	LOC104930770	NACHT	-	-	-	-	-	-	-
0	ncbi_104938966	LOC104938966	0.575	0.646	4.28724073853023	3.3370972221405	0.361455711866176	0.000202673223294325	1	LOC104938966	hypothetical protein	-	-	-	-	-	-	-
0	ncbi_104919668	LOC104919668	0.316	0.31	1.95509583311845	1.25830975690717	0.635752213192608	0.000213049301979427	1	LOC104919668	equilibrative nucleoside transporter 2	-	-	-	-	-	-	-
0	ncbi_104920566	ube2d2	0.434	0.482	2.46047954105823	1.70924232001258	0.525582577471938	0.000329710940199632	1	ube2d2	ubiquitin conjugating enzyme E2 D2	Genetic Information Processing;Genetic Information Processing	Folding, sorting and degradation;Folding, sorting and degradation	ko04141//Protein processing in endoplasmic reticulum;ko04120//Ubiquitin mediated proteolysis	K06689;K06689	GO:0031981//nuclear lumen;GO:0031988//membrane-bounded vesicle;GO:0032991//macromolecular complex;GO:0044444//cytoplasmic part	GO:0004842//ubiquitin-protein transferase activity;GO:0032550//purine ribonucleoside binding	GO:0000209//protein polyubiquitination;GO:0001666//response to hypoxia;GO:0002220//innate immune response activating cell surface receptor signaling pathway;GO:0002756//MyD88-independent toll-like receptor signaling pathway;GO:0019941//modification-dependent protein catabolic process;GO:0043618//regulation of transcription from RNA polymerase II promoter in response to stress
0	ncbi_104928988	LOC104928988	0.285	0.282	1.62755072529632	0.954329113694687	0.770143717411833	0.000337912868507501	1	LOC104928988	next to BRCA1 gene 1 protein-like	Cellular Processes	Transport and catabolism	ko04137//Mitophagy - animal	K17987	-	-	-
0	ncbi_104935249	LOC104935249	0.388	0.408	2.16570090203184	1.48690389220669	0.542522610641526	0.000349025490386418	1	LOC104935249	casein kinase I	Cellular Processes;Environmental Information Processing	Cellular community - eukaryotes;Signal transduction	ko04540//Gap junction;ko04340//Hedgehog signaling pathway	K08959;K08959	-	GO:0004672//protein kinase activity;GO:0032550//purine ribonucleoside binding	GO:0006464//cellular protein modification process
0	ncbi_104919910	LOC104919910	0.507	0.561	4.05492646170027	2.88716473268642	0.490022324982037	0.000417606489666989	1	LOC104919910	diacylglycerol kinase alpha-like	Metabolism;Environmental Information Processing;Metabolism;Metabolism	Global and overview maps;Signal transduction;Lipid metabolism;Lipid metabolism	ko01100//Metabolic pathways;ko04070//Phosphatidylinositol signaling system;ko00564//Glycerophospholipid metabolism;ko00561//Glycerolipid metabolism	K00901;K00901;K00901;K00901	-	GO:0016301//kinase activity;GO:0032550//purine ribonucleoside binding;GO:0046872//metal ion binding	GO:0006796//phosphate-containing compound metabolic process;GO:0007186//G-protein coupled receptor signaling pathway
0	ncbi_104925902	zfp36l2	0.613	0.664	7.84421796113579	5.88001754133029	0.415809164192143	0.000458887686359705	1	zfp36l2	ZFP36 ring finger protein like 2	Cellular Processes	Cell growth and death	ko04218//Cellular senescence	K18753	-	-	-
0	ncbi_104938257	LOC104938257	0.281	0.278	1.83559297593477	1.02585572047642	0.839418351151722	0.000471353255959818	1	LOC104938257	hepatoma-derived growth factor-related protein 2-like	-	-	-	-	-	-	-
0	ncbi_109136897	LOC109136897	0.536	0.613	3.39590262839615	2.62535779217603	0.371281041429261	0.000492210431837946	1	LOC109136897	heterogeneous nuclear ribonucleoprotein A0	-	-	-	-	-	GO:0097159//organic cyclic compound binding	-
0	ncbi_104925467	hopx	0.28	0.267	1.92883919735512	1.1823852123616	0.706032742938436	0.000504020682907634	1	hopx	HOP homeobox	-	-	-	-	GO:0043231//intracellular membrane-bounded organelle	-	GO:0044767//single-organism developmental process
0	ncbi_104935453	LOC104935453	0.232	0.307	1.17947432481348	0.908017414945352	0.377352141388776	0.000613156220598167	1	LOC104935453	lissencephaly-1 homolog	Metabolism;Metabolism	Global and overview maps;Lipid metabolism	ko01100//Metabolic pathways;ko00565//Ether lipid metabolism	K16794;K16794	GO:0015630//microtubule cytoskeleton;GO:0043234//protein complex;GO:0044430//cytoskeletal part	GO:0005515//protein binding	GO:0000280//nuclear division;GO:0048731//system development;GO:0048869//cellular developmental process;GO:0051234//establishment of localization
0	ncbi_104939141	LOC104939141	0.264	0.256	1.60789484907233	0.956687494348618	0.749053417296839	0.000625535116063893	1	LOC104939141	regulator of microtubule dynamics protein 3	-	-	-	-	-	-	-
0	ncbi_104920608	LOC104920608	0.258	0.249	1.46346637897428	0.897717097909138	0.705056824314991	0.000631325641516032	1	LOC104920608	ribosomal protein S6 kinase alpha-6	Environmental Information Processing;Environmental Information Processing;Cellular Processes;Organismal Systems	Signal transduction;Signal transduction;Cell growth and death;Endocrine system	ko04010//MAPK signaling pathway;ko04150//mTOR signaling pathway;ko04114//Oocyte meiosis;ko04914//Progesterone-mediated oocyte maturation	K04373;K04373;K04373;K04373	-	GO:0004672//protein kinase activity;GO:0032550//purine ribonucleoside binding;GO:0046872//metal ion binding	GO:0006464//cellular protein modification process;GO:0006796//phosphate-containing compound metabolic process;GO:0007165//signal transduction
0	ncbi_104931193	eif2ak3	0.305	0.309	1.74573789201524	1.05160610607455	0.731242542601647	0.000676790232878869	1	eif2ak3	eukaryotic translation initiation factor 2 alpha kinase 3	Human Diseases;Genetic Information Processing;Cellular Processes;Cellular Processes;Cellular Processes	Infectious diseases;Folding, sorting and degradation;Cell growth and death;Transport and catabolism;Transport and catabolism	ko05168//Herpes simplex infection;ko04141//Protein processing in endoplasmic reticulum;ko04210//Apoptosis;ko04140//Autophagy - animal;ko04137//Mitophagy - animal	K08860;K08860;K08860;K08860;K08860	-	GO:0004672//protein kinase activity;GO:0032550//purine ribonucleoside binding	GO:0006464//cellular protein modification process
0	ncbi_104919236	ankrd11	0.509	0.575	3.85616873985053	2.77704127189425	0.473619564610792	0.000702859840539592	1	ankrd11	ankyrin repeat domain 11	-	-	-	-	-	-	-
0	ncbi_104932723	huwe1	0.192	0.252	0.901564886178444	0.684613541763921	0.397141497676537	0.000810415834035486	1	huwe1	HECT	Genetic Information Processing	Folding, sorting and degradation	ko04120//Ubiquitin mediated proteolysis	K10592	-	-	-
0	ncbi_104931622	LOC104931622	0.452	0.496	2.66510683281813	1.94151344415809	0.457011668329823	0.000813729601868556	1	LOC104931622	polyadenylate-binding protein 1	Genetic Information Processing;Genetic Information Processing;Genetic Information Processing	Translation;Translation;Folding, sorting and degradation	ko03013//RNA transport;ko03015//mRNA surveillance pathway;ko03018//RNA degradation	K13126;K13126;K13126	GO:0044424//intracellular part	GO:0003676//nucleic acid binding;GO:0036094//small molecule binding	-
0	ncbi_104936853	LOC104936853	0.407	0.444	2.26542956976059	1.58290728582339	0.517207883115309	0.000880153587100466	1	LOC104936853	lymphocyte cytosolic protein 2	-	-	-	-	-	-	-
0	ncbi_113744239	hbp1	0.406	0.441	2.57788236073575	1.70287625390304	0.598212829351228	0.00108673524020761	1	hbp1	HMG-box transcription factor 1	-	-	-	-	-	-	-
0	ncbi_104927408	mfsd6	0.34	0.349	2.17688652695911	1.44794015441859	0.588264232270558	0.0011075267444225	1	mfsd6	major facilitator superfamily domain containing 6	-	-	-	-	-	-	GO:0044763//single-organism cellular process
0	ncbi_104927388	itpkb	0.458	0.507	3.40244703204497	2.37719047711567	0.517315195874192	0.00121395266084923	1	itpkb	inositol-trisphosphate 3-kinase B	Metabolism;Environmental Information Processing;Environmental Information Processing;Metabolism	Global and overview maps;Signal transduction;Signal transduction;Carbohydrate metabolism	ko01100//Metabolic pathways;ko04020//Calcium signaling pathway;ko04070//Phosphatidylinositol signaling system;ko00562//Inositol phosphate metabolism	K00911;K00911;K00911;K00911	-	-	GO:0006796//phosphate-containing compound metabolic process
0	ncbi_104924684	was	0.536	0.604	3.52890316824531	2.74031123967766	0.364880082430847	0.00130195459043643	1	was	Wiskott-Aldrich syndrome	Cellular Processes;Cellular Processes;Cellular Processes;Cellular Processes;Human Diseases	Transport and catabolism;Cell motility;Cellular community - eukaryotes;Cellular community - eukaryotes;Infectious diseases	ko04144//Endocytosis;ko04810//Regulation of actin cytoskeleton;ko04530//Tight junction;ko04520//Adherens junction;ko05132//Salmonella infection	K05747;K05747;K05747;K05747;K05747	-	-	-
0	ncbi_104939375	ttf1	0.246	0.316	1.40202457878033	1.07529304890979	0.382781751206761	0.00148875292349493	1	ttf1	transcription termination factor 1	-	-	-	-	-	-	-
0	ncbi_104937596	yipf3	0.197	0.254	0.952493849706073	0.741389640725069	0.361477820255498	0.00194805791482021	1	yipf3	Yip1 domain family member 3	-	-	-	-	GO:0031224//intrinsic component of membrane;GO:0043231//intracellular membrane-bounded organelle	-	GO:0048869//cellular developmental process
0	ncbi_104917650	cyld	0.347	0.363	2.23418229513953	1.41718173580351	0.656722127726573	0.00214026089426428	1	cyld	CYLD lysine 63 deubiquitinase	Cellular Processes;Organismal Systems;Organismal Systems	Cell growth and death;Immune system;Immune system	ko04217//Necroptosis;ko04625//C-type lectin receptor signaling pathway;ko04622//RIG-I-like receptor signaling pathway	K08601;K08601;K08601	-	GO:0016787//hydrolase activity	-
0	ncbi_104934568	grk3	0.398	0.438	2.41910932729432	1.58612192341751	0.608972297140336	0.00217255463689462	1	grk3	G protein-coupled receptor kinase 3	Cellular Processes;Environmental Information Processing	Transport and catabolism;Signal transduction	ko04144//Endocytosis;ko04340//Hedgehog signaling pathway	K00910;K00910	-	GO:0004674//protein serine/threonine kinase activity;GO:0032550//purine ribonucleoside binding	GO:0006464//cellular protein modification process;GO:0006796//phosphate-containing compound metabolic process;GO:0009792//embryo development ending in birth or egg hatching;GO:0042692//muscle cell differentiation;GO:0045744//negative regulation of G-protein coupled receptor protein signaling pathway
0	ncbi_104923964	gabarap	0.488	0.558	2.92690785560067	2.18048759537037	0.424726544730069	0.00241652080525371	1	gabarap	GABA type A receptor-associated protein	Organismal Systems;Environmental Information Processing;Environmental Information Processing;Cellular Processes;Cellular Processes;Cellular Processes	Immune system;Signal transduction;Signal transduction;Transport and catabolism;Transport and catabolism;Transport and catabolism	ko04621//NOD-like receptor signaling pathway;ko04068//FoxO signaling pathway;ko04371//Apelin signaling pathway;ko04140//Autophagy - animal;ko04137//Mitophagy - animal;ko04136//Autophagy - other eukaryotes	K08341;K08341;K08341;K08341;K08341;K08341	-	-	-
0	ncbi_104925819	smg6	0.243	0.315	1.27958594559634	0.991234180393847	0.368379210316447	0.00247868347038185	1	smg6	SMG6	Genetic Information Processing	Translation	ko03015//mRNA surveillance pathway	K11124	-	-	GO:0044767//single-organism developmental process
0	ncbi_104920083	LOC104920083	0.22	0.282	1.21613296959563	0.938570159308048	0.37376448137312	0.00256315328936087	1	LOC104920083	bromodomain adjacent to zinc finger domain protein 2B	-	-	-	-	-	-	-
0	ncbi_104921469	gpr18	0.406	0.44	2.8591133040932	1.85647973546303	0.622998226373066	0.0026030905603723	1	gpr18	G protein-coupled receptor 18	-	-	-	-	GO:0031224//intrinsic component of membrane	-	GO:0007166//cell surface receptor signaling pathway
0	ncbi_104920620	LOC104920620	0.288	0.287	1.85595350491516	1.19844799190431	0.630993265871403	0.00273746111453817	1	LOC104920620	putative P2Y purinoceptor 10	Environmental Information Processing	Signaling molecules and interaction	ko04080//Neuroactive ligand-receptor interaction	K04274	-	-	-
0	ncbi_104939634	baz1a	0.293	0.296	1.65180233624928	1.02724976402909	0.685254057162016	0.00298217935811376	1	baz1a	bromodomain adjacent to zinc finger domain 1A	-	-	-	-	-	-	-
0	ncbi_104937830	LOC104937830	0.51	0.555	4.86929145744768	3.64725030866828	0.416902643089522	0.00348150651232934	1	LOC104937830	myelin-oligodendrocyte glycoprotein-like	-	-	-	-	-	-	-
0	ncbi_104932906	LOC104932906	0.213	0.274	1.02544571839196	0.771488309166181	0.410534925250269	0.00400521544045484	1	LOC104932906	apoptotic chromatin condensation inducer in the nucleus	Genetic Information Processing;Genetic Information Processing;Genetic Information Processing	Translation;Transcription;Translation	ko03013//RNA transport;ko03040//Spliceosome;ko03015//mRNA surveillance pathway	K12875;K12875;K12875	-	GO:0097159//organic cyclic compound binding	-
0	ncbi_104931032	kat6b	0.264	0.264	1.36047587585114	0.861236743151493	0.659629598765507	0.00445079713103655	1	kat6b	lysine acetyltransferase 6B	-	-	-	-	-	-	-
0	ncbi_104933078	arhgef2	0.205	0.265	1.0141013749555	0.742635235233611	0.44947620664991	0.00466755892217259	1	arhgef2	Rho/Rac guanine nucleotide exchange factor 2	Cellular Processes	Cellular community - eukaryotes	ko04530//Tight junction	K12791	-	-	-
0	ncbi_104926458	LOC104926458	0.323	0.343	1.92735326841644	1.17582105656767	0.712952511337289	0.00469397380834382	1	LOC104926458	Cyclic AMP-dependent transcription factor ATF-5	-	-	-	-	-	GO:0003677//DNA binding	GO:0006355//regulation of transcription, DNA-templated
0	ncbi_109142443	LOC109142443	0.344	0.361	1.87048064007631	1.30337202195747	0.52116	0.00475663760698411	1	LOC109142443	rho GTPase-activating protein 29	-	-	-	-	-	-	-
0	ncbi_104937538	LOC104937538	0.262	0.261	1.40384526337921	0.888576873424558	0.659815427030756	0.00497313864957323	1	LOC104937538	phosphatidylinositol-binding clathrin assembly protein	-	-	-	-	-	-	-
0	ncbi_104936575	traf3	0.288	0.296	1.51916829839423	0.935928277259528	0.698811823636871	0.0051221214473739	1	traf3	TNF receptor associated factor 3	Organismal Systems;Human Diseases;Organismal Systems;Organismal Systems	Immune system;Infectious diseases;Immune system;Immune system	ko04621//NOD-like receptor signaling pathway;ko05168//Herpes simplex infection;ko04620//Toll-like receptor signaling pathway;ko04622//RIG-I-like receptor signaling pathway	K03174;K03174;K03174;K03174	-	-	-
0	ncbi_104922165	shoc2	0.206	0.261	1.03249902707836	0.793085871732216	0.380591434238179	0.00535946229520178	1	shoc2	SHOC2	-	-	-	-	-	-	-
0	ncbi_104918197	arid4b	0.202	0.256	1.16484737284784	0.870380962219045	0.420422028318433	0.00586489599613569	1	arid4b	AT-rich interaction domain 4B	-	-	-	-	GO:0043231//intracellular membrane-bounded organelle	-	GO:0010468//regulation of gene expression
0	ncbi_104923541	LOC104923541	0.198	0.252	1.11533850358475	0.84692185550022	0.397180867403915	0.00614278273350206	1	LOC104923541	serine/threonine-protein kinase TAO1	Environmental Information Processing	Signal transduction	ko04010//MAPK signaling pathway	K04429	-	-	-
0	ncbi_104917762	srsf11	0.309	0.4	1.68329169619433	1.30897816318512	0.362844171776227	0.00626122957914852	1	srsf11	serine and arginine rich splicing factor 11	-	-	-	-	-	GO:0097159//organic cyclic compound binding	-
0	ncbi_104923030	LOC104923030	0.255	0.257	1.33559931103145	0.809189011227392	0.722938620931544	0.0064409034659428	1	LOC104923030	RNA-binding protein 12	-	-	-	-	-	-	-
0	ncbi_104918758	gatad2a	0.299	0.386	1.58839371311437	1.23521834527438	0.362802471213827	0.00684396287641256	1	gatad2a	GATA zinc finger domain containing 2A	-	-	-	-	-	GO:0003677//DNA binding;GO:0046914//transition metal ion binding	GO:0010468//regulation of gene expression
0	ncbi_104922855	cpd	0.345	0.365	1.98508788965099	1.34680564406903	0.559661211817079	0.00768925059856581	1	cpd	carboxypeptidase D	-	-	-	-	-	GO:0004180//carboxypeptidase activity;GO:0046914//transition metal ion binding	GO:0019538//protein metabolic process
0	ncbi_109141084	psap	0.431	0.495	2.73950185788585	1.83371774905141	0.579141989678251	0.00801572766529336	1	psap	prosaposin	Cellular Processes	Transport and catabolism	ko04142//Lysosome	K12382	-	-	GO:0006643//membrane lipid metabolic process
0	ncbi_104923266	fam104a	0.478	0.554	2.87880974137933	2.12751347228215	0.436304177623439	0.00806738714779803	1	fam104a	family with sequence similarity 104 member A	-	-	-	-	-	-	-
0	ncbi_104933518	cltc	0.488	0.559	3.02782088053286	2.29915648116222	0.397175201485411	0.00838367173593757	1	cltc	clathrin heavy chain	Cellular Processes;Cellular Processes	Transport and catabolism;Transport and catabolism	ko04144//Endocytosis;ko04142//Lysosome	K04646;K04646	GO:0030125//clathrin vesicle coat	-	GO:0015031//protein transport
0	ncbi_109141126	LOC109141126	0.508	0.589	3.37734083279178	2.53900257092166	0.411625924050341	0.0099247048870869	1	LOC109141126	STE20-like serine/threonine-protein kinase	Cellular Processes	Cell growth and death	ko04114//Oocyte meiosis	K08836	-	GO:0004672//protein kinase activity;GO:0032550//purine ribonucleoside binding	GO:0006464//cellular protein modification process
0	ncbi_104933202	tmx1	0.212	0.268	1.00708593057373	0.730025940736505	0.464167153204698	0.0105443833657618	1	tmx1	thioredoxin related transmembrane protein 1	-	-	-	-	-	-	-
0	ncbi_104925878	LOC104925878	0.296	0.379	1.66574428344688	1.29527961418613	0.362903373994958	0.0121667167132941	1	LOC104925878	poly [ADP-ribose] polymerase 14	-	-	-	-	-	-	-
0	ncbi_104935012	LOC104935012	0.387	0.417	2.36638990245244	1.73007196711959	0.451855749491114	0.0129798087411546	1	LOC104935012	unconventional myosin-Ig	-	-	-	-	-	-	-
0	ncbi_104929437	LOC104929437	0.244	0.307	1.23295094988991	0.951550576768197	0.373763160883485	0.0130209232545938	1	LOC104929437	nucleosome-remodeling factor subunit BPTF-like	-	-	-	-	-	-	-
0	ncbi_104935273	dennd2d	0.252	0.319	1.34105618048065	1.04429727523209	0.360837221278839	0.01325323464487	1	dennd2d	DENN domain containing 2D	-	-	-	-	-	-	-
0	ncbi_104927977	LOC104927977	0.359	0.456	2.31990561057115	1.80376790365449	0.363052393426699	0.0154343730472707	1	LOC104927977	apoptotic chromatin condensation inducer in the nucleus	Genetic Information Processing;Genetic Information Processing;Genetic Information Processing	Translation;Transcription;Translation	ko03013//RNA transport;ko03040//Spliceosome;ko03015//mRNA surveillance pathway	K12875;K12875;K12875	-	-	-
0	ncbi_113745451	LOC113745451	0.265	0.275	1.32219091217951	0.815474378571826	0.697219049093119	0.0156409312196932	1	LOC113745451	uncharacterized LOC113745451	-	-	-	-	-	-	-
0	ncbi_104926048	ubtf	0.279	0.352	1.70297663787277	1.32324495767112	0.363978487193495	0.016007311357763	1	ubtf	upstream binding transcription factor	-	-	-	-	-	-	-
0	ncbi_104936244	LOC104936244	0.297	0.315	1.58507262834974	1.01301951527424	0.645886979310849	0.0188921162683798	1	LOC104936244	type I phosphatidylinositol 4	Environmental Information Processing	Signal transduction	ko04070//Phosphatidylinositol signaling system	K13084	-	-	-
0	ncbi_104934564	LOC104934564	0.238	0.301	1.2324107776519	0.873925500988397	0.495900998663144	0.0197137472053039	1	LOC104934564	neuronal-specific septin-3	-	-	-	-	-	GO:0032550//purine ribonucleoside binding	GO:0044763//single-organism cellular process
0	ncbi_104938359	oser1	0.236	0.295	1.13587007393249	0.883350268923576	0.362740303587574	0.0215403761557139	1	oser1	oxidative stress responsive serine rich 1	-	-	-	-	-	-	-
0	ncbi_104935645	LOC104935645	0.319	0.337	1.80897499505399	1.24690010270929	0.536826580035815	0.022086196386483	1	LOC104935645	transcriptional-regulating factor 1	-	-	-	-	-	-	-
0	ncbi_104936986	LOC104936986	0.291	0.366	1.71005090017854	1.30449011117164	0.390553260310342	0.0224327908746278	1	LOC104936986	receptor-interacting serine/threonine-protein kinase 3	Organismal Systems;Cellular Processes;Organismal Systems	Immune system;Cell growth and death;Immune system	ko04621//NOD-like receptor signaling pathway;ko04217//Necroptosis;ko04623//Cytosolic DNA-sensing pathway	K08847;K08847;K08847	-	-	-
0	ncbi_104931866	LOC104931866	0.283	0.297	1.6901131423391	1.06254111638924	0.669601159746408	0.0239756829112329	1	LOC104931866	major facilitator superfamily domain-containing protein 12	-	-	-	-	-	-	-
0	ncbi_104919971	ddit3	0.276	0.288	1.69329856755589	1.06005878642576	0.675692103203566	0.0244375051017787	1	ddit3	DNA damage inducible transcript 3	-	-	-	-	-	-	-
0	ncbi_109141199	LOC109141199	0.207	0.258	1.00115033584798	0.740573214768485	0.434944354193356	0.0251620914773336	1	LOC109141199	putative transcription factor p65 homolog	Environmental Information Processing;Cellular Processes;Organismal Systems;Human Diseases;Cellular Processes;Human Diseases;Organismal Systems;Organismal Systems;Organismal Systems;Human Diseases;Cellular Processes;Organismal Systems;Organismal Systems	Signal transduction;Cell growth and death;Immune system;Infectious diseases;Cell growth and death;Endocrine and metabolic diseases;Immune system;Immune system;Endocrine system;Infectious diseases;Transport and catabolism;Immune system;Immune system	ko04010//MAPK signaling pathway;ko04218//Cellular senescence;ko04621//NOD-like receptor signaling pathway;ko05168//Herpes simplex infection;ko04210//Apoptosis;ko04933//AGE-RAGE signaling pathway in diabetic complications;ko04625//C-type lectin receptor signaling pathway;ko04620//Toll-like receptor signaling pathway;ko04920//Adipocytokine signaling pathway;ko05132//Salmonella infection;ko04137//Mi…	K04735;K04735;K04735;K04735;K04735;K04735;K04735;K04735;K04735;K04735;K04735;K04735;K04735	GO:0043231//intracellular membrane-bounded organelle	GO:0001071//nucleic acid binding transcription factor activity	GO:0006355//regulation of transcription, DNA-templated;GO:0009798//axis specification;GO:0009888//tissue development;GO:0042981//regulation of apoptotic process
0	ncbi_109142533	LOC109142533	0.257	0.321	1.45379791778647	1.07573651024963	0.434501995328826	0.0252176047046375	1	LOC109142533	leucine-rich repeat flightless-interacting protein 2	-	-	-	-	-	-	-
0	ncbi_104940458	LOC104940458	0.254	0.319	1.30672923176149	0.998516600188182	0.388101912727078	0.0263828835147396	1	LOC104940458	serine/threonine-protein kinase WNK1	-	-	-	-	-	-	-
0	ncbi_104931790	zbtb21	0.29	0.359	1.66908122735173	1.29247821932566	0.368914197835184	0.0274955271039477	1	zbtb21	zinc finger and BTB domain containing 21	-	-	-	-	GO:0043231//intracellular membrane-bounded organelle	GO:0043169//cation binding	-
0	ncbi_104920491	LOC104920491	0.467	0.536	2.80632336355145	2.11730464246603	0.406452393185021	0.0338279789045826	1	LOC104920491	TAR DNA-binding protein 43-like	-	-	-	-	-	GO:0097159//organic cyclic compound binding	GO:0007610//behavior;GO:1990138//neuron projection extension
0	ncbi_104921518	akap13	0.284	0.3	1.55044370118252	0.987890898900482	0.650257513816937	0.0353210103765145	1	akap13	A-kinase anchoring protein 13	-	-	-	-	-	-	-
0	ncbi_104925340	mgat5	0.314	0.334	1.80240163401211	1.18379427896748	0.606502136931857	0.0365393811718983	1	mgat5	alpha-1	Metabolism;Metabolism	Global and overview maps;Glycan biosynthesis and metabolism	ko01100//Metabolic pathways;ko00510//N-Glycan biosynthesis	K00744;K00744	-	GO:0008375//acetylglucosaminyltransferase activity	-
0	ncbi_104933641	pik3r5	0.301	0.318	1.6544541912122	1.1046384363713	0.582781114044513	0.0403543642241585	1	pik3r5	phosphoinositide-3-kinase regulatory subunit 5	Organismal Systems;Environmental Information Processing	Circulatory system;Signal transduction	ko04261//Adrenergic signaling in cardiomyocytes;ko04371//Apelin signaling pathway	K21290;K21290	-	GO:0035014//phosphatidylinositol 3-kinase regulator activity	GO:0043550//regulation of lipid kinase activity
0	ncbi_104939028	LOC104939028	0.248	0.254	1.40040998216494	0.873589917089945	0.680821140502536	0.0407828240302193	1	LOC104939028	zinc finger SWIM domain-containing protein 6	-	-	-	-	-	-	-
0	ncbi_104937600	ncoa4	0.315	0.399	1.63633829412883	1.26614450232372	0.370028973911388	0.0421795439384296	1	ncoa4	nuclear receptor coactivator 4	Cellular Processes	Cell growth and death	ko04216//Ferroptosis	K09289	-	-	-
0	ncbi_104930492	LOC104930492	0.243	0.3	1.28532662055219	0.987550727350739	0.380208254344107	0.0432288948372533	1	LOC104930492	inositol hexakisphosphate kinase 2	Environmental Information Processing	Signal transduction	ko04070//Phosphatidylinositol signaling system	K07756	-	-	-
0	ncbi_109142899	LOC109142899	0.394	0.441	2.29367495965434	1.65991320558671	0.466553152069253	0.0470753876849272	1	LOC109142899	cysteine-rich protein 1	-	-	-	-	-	-	-
0	ncbi_104925957	stat3	0.462	0.524	3.10152783573501	2.39606254882931	0.372313502992342	0.0472664601299352	1	stat3	signal transducer and activator of transcription 3	Environmental Information Processing;Cellular Processes;Human Diseases;Organismal Systems	Signal transduction;Cell growth and death;Endocrine and metabolic diseases;Endocrine system	ko04068//FoxO signaling pathway;ko04217//Necroptosis;ko04933//AGE-RAGE signaling pathway in diabetic complications;ko04920//Adipocytokine signaling pathway	K04692;K04692;K04692;K04692	GO:0043231//intracellular membrane-bounded organelle	GO:0001071//nucleic acid binding transcription factor activity;GO:0003676//nucleic acid binding;GO:0060089//molecular transducer activity	GO:0001667//ameboidal-type cell migration;GO:0007163//establishment or maintenance of cell polarity;GO:0007411//axon guidance;GO:0008284//positive regulation of cell proliferation;GO:0010468//regulation of gene expression;GO:0034645//cellular macromolecule biosynthetic process;GO:0035556//intracellular signal transduction;GO:0042246//tissue regeneration
0	ncbi_104933389	LOC104933389	0.426	0.485	2.62470685443108	1.94091724830381	0.435417691983802	0.0483193222137625	1	LOC104933389	bromodomain-containing protein 3	-	-	-	-	-	-	-
0	ncbi_104936774	kmt2a	0.304	0.329	1.83716182882375	1.16039795859592	0.662859051121028	0.0489206585103472	1	kmt2a	lysine methyltransferase 2A	Metabolism	Amino acid metabolism	ko00310//Lysine degradation	K09186	-	-	-
1	ncbi_104935022	cxcl13	0.68	0.122	43.4491744644522	3.98386748051688	3.44708720258616	0	0	cxcl13	C-X-C motif chemokine ligand 13	Environmental Information Processing	Signaling molecules and interaction	ko04060//Cytokine-cytokine receptor interaction	K10032	-	-	-
1	ncbi_104940408	LOC104940408	0.897	0.325	14.7718465726335	2.39142871266769	2.62690549218572	0	0	LOC104940408	cathepsin L1	Cellular Processes;Cellular Processes;Cellular Processes;Cellular Processes	Cell growth and death;Transport and catabolism;Transport and catabolism;Transport and catabolism	ko04210//Apoptosis;ko04140//Autophagy - animal;ko04145//Phagosome;ko04142//Lysosome	K01365;K01365;K01365;K01365	-	GO:0070011//peptidase activity, acting on L-amino acid peptides	-
1	ncbi_104919424	LOC104919424	0.758	0.249	4.83248294473964	1.17790054552993	2.0365469084798	0	0	LOC104919424	thymocyte selection-associated high mobility group box protein TOX	-	-	-	-	-	-	-
1	ncbi_104929778	lgmn	0.638	0.193	3.44726136185208	1.01919358391004	1.75802258341912	6.26756088319411e-298	1.635708039296e-293	lgmn	legumain	Cellular Processes	Transport and catabolism	ko04142//Lysosome	K01369	-	-	GO:0019538//protein metabolic process
1	ncbi_104939130	LOC104939130	0.584	0.173	2.81903178980738	0.716065267375422	1.97703675078829	3.39852367785444e-273	8.86946709446451e-269	LOC104939130	purpurin	-	-	-	-	-	GO:0019840//isoprenoid binding	GO:0051234//establishment of localization
1	ncbi_113748299	LOC113748299	0.845	0.374	6.4907432643889	2.34678944051914	1.46769528710996	1.18652819086339e-269	3.09660127251528e-265	LOC113748299	uncharacterized LOC113748299	-	-	-	-	-	-	-
1	ncbi_104938879	LOC104938879	0.956	0.767	17.5952124748635	8.50662891266583	1.04852351032749	6.95021409762362e-242	1.81386687519781e-237	LOC104938879	-	-	-	-	-	-	-	-
1	ncbi_104922232	LOC104922232	0.77	0.306	3.3697754086021	1.56703197431779	1.10461782334586	5.79224124086441e-221	1.51165911904079e-216	LOC104922232	T-cell surface glycoprotein CD4	-	-	-	-	-	-	-
1	ncbi_104925578	vsir	0.654	0.256	3.58291388931152	1.2604773628974	1.50716316180929	6.25005440802207e-213	1.6311391994056e-208	vsir	V-set immunoregulatory receptor	-	-	-	-	-	-	-
1	ncbi_104933182	ccr6	0.546	0.174	1.98770651123737	0.711397955397099	1.48237602275291	4.64636762396571e-208	1.21260902250257e-203	ccr6	C-C motif chemokine receptor 6	Environmental Information Processing	Signaling molecules and interaction	ko04060//Cytokine-cytokine receptor interaction	K04181	-	-	-
1	ncbi_104921263	LOC104921263	0.785	0.424	8.28268572037187	3.21361107427594	1.3659	9.86328817468552e-189	2.57412094782943e-184	LOC104921263	regulator of G-protein signaling 21	-	-	-	-	-	-	GO:0007423//sensory organ development;GO:0009798//axis specification;GO:0045744//negative regulation of G-protein coupled receptor protein signaling pathway
1	ncbi_104927487	tp53inp2	0.422	0.118	1.74585128972461	0.527917840269159	1.72554535067046	5.00778819516455e-185	1.30693256317404e-180	tp53inp2	tumor protein p53 inducible nuclear protein 2	Cellular Processes	Transport and catabolism	ko04140//Autophagy - animal	K21247	-	-	-
1	ncbi_104933428	tpt1	0.998	0.988	61.6462465329275	43.5598640692306	0.501013603588378	8.32198409287834e-182	2.17187140855939e-177	tpt1	tumor protein	-	-	-	-	-	-	-
1	ncbi_104932075	actb	0.992	0.985	97.0266912178336	58.1012183774254	0.739813257903168	3.4092929789286e-180	8.89757281640787e-176	actb	actin beta	Cellular Processes;Cellular Processes;Cellular Processes;Cellular Processes;Cellular Processes;Cellular Processes;Human Diseases	Cell motility;Cellular community - eukaryotes;Cellular community - eukaryotes;Cell growth and death;Transport and catabolism;Cellular community - eukaryotes;Infectious diseases	ko04810//Regulation of actin cytoskeleton;ko04510//Focal adhesion;ko04530//Tight junction;ko04210//Apoptosis;ko04145//Phagosome;ko04520//Adherens junction;ko05132//Salmonella infection	K05692;K05692;K05692;K05692;K05692;K05692;K05692	GO:0016020//membrane;GO:0043232//intracellular non-membrane-bounded organelle	GO:0032550//purine ribonucleoside binding	-
1	ncbi_104924412	LOC104924412	0.998	0.995	74.8774258480077	52.8466311223914	0.502719333171089	3.39523508355973e-167	8.86088452107418e-163	LOC104924412	elongation factor 1-alpha	Genetic Information Processing	Translation	ko03013//RNA transport	K03231	GO:0044424//intracellular part	GO:0008135//translation factor activity, RNA binding;GO:0017111//nucleoside-triphosphatase activity;GO:0032550//purine ribonucleoside binding	GO:0010467//gene expression;GO:0034645//cellular macromolecule biosynthetic process
1	ncbi_104929808	LOC104929808	0.956	0.727	16.0956934371651	8.78405831683015	0.873715195113999	5.06605230676047e-165	1.32213833101835e-160	LOC104929808	uncharacterized LOC104929808	-	-	-	-	-	-	-
1	ncbi_104936935	LOC104936935	0.332	0.081	0.882044164967373	0.251937376526341	1.80778572397736	9.30364025405447e-165	2.42806403350314e-160	LOC104936935	occludin-like	Cellular Processes;Environmental Information Processing	Cellular community - eukaryotes;Signaling molecules and interaction	ko04530//Tight junction;ko04514//Cell adhesion molecules (CAMs)	K06088;K06088	GO:0031224//intrinsic component of membrane;GO:0043296//apical junction complex	-	-
1	ncbi_104934535	fastkd2	0.317	0.077	0.934729348075058	0.221402638326715	2.07787627752739	1.43588874862678e-163	3.74738245616618e-159	fastkd2	FAST kinase domains 2	-	-	-	-	-	-	-
1	ncbi_104920529	LOC104920529	0.949	0.645	17.9431150859167	9.89316747877045	0.858925971518256	7.85420471161327e-159	2.04979034563683e-154	LOC104920529	tumor necrosis factor receptor superfamily member 9	-	-	-	-	-	-	-
1	ncbi_104935359	papln	0.603	0.253	2.67619781657936	1.13411622700952	1.23861626086628	2.99978096855669e-156	7.82882837173924e-152	papln	papilin	-	-	-	-	-	-	-
1	ncbi_104932308	LOC104932308	0.317	0.078	0.744224833456151	0.224868615466764	1.72665621077567	8.81820766087543e-156	2.30137583533527e-151	LOC104932308	uncharacterized LOC104932308	-	-	-	-	-	-	-
1	ncbi_104920539	LOC104920539	0.528	0.2	2.1694160306114	0.943474138362322	1.20125186863738	9.36061992045051e-155	2.44293458683917e-150	LOC104920539	zinc finger and BTB domain-containing protein 7B-like	-	-	-	-	GO:0043231//intracellular membrane-bounded organelle	GO:0043169//cation binding	-
1	ncbi_113748124	LOC113748124	0.447	0.161	5.1826215156654	1.44607815842316	1.84153650828386	6.04922760086107e-146	1.57872741927272e-141	LOC113748124	cytotoxic T-lymphocyte protein 4-like	-	-	-	-	-	-	-
1	ncbi_7095386	ATP6	0.888	0.676	13.6798748781511	7.19974839784377	0.926036638614846	3.16592287048143e-144	8.26242550738243e-140	ATP6	ATP synthase F0 subunit 6	Metabolism;Metabolism	Global and overview maps;Energy metabolism	ko01100//Metabolic pathways;ko00190//Oxidative phosphorylation	K02126;K02126	GO:0019866//organelle inner membrane;GO:0033177//proton-transporting two-sector ATPase complex, proton-transporting domain	GO:0015077//monovalent inorganic cation transmembrane transporter activity	GO:0006754//ATP biosynthetic process
1	ncbi_109141552	rexo1	0.384	0.121	1.17755129572117	0.405130383501639	1.53933171517233	8.87096511168586e-142	2.31514447484778e-137	rexo1	RNA exonuclease 1 homolog	Genetic Information Processing	Translation	ko03008//Ribosome biogenesis in eukaryotes	K14570	-	-	-
1	ncbi_113747593	LOC113747593	0.336	0.095	0.870149700444186	0.265856892966881	1.71061375120935	9.59566521015553e-141	2.50427670654639e-136	LOC113747593	circularly permutated Ras protein 1-like	-	-	-	-	-	-	-
1	ncbi_104929025	LOC104929025	0.559	0.226	1.76455229392577	0.861692297124872	1.03405749372696	2.84212498821558e-138	7.41737779424502e-134	LOC104929025	gamma-aminobutyric acid receptor-associated protein-like 1	Organismal Systems;Environmental Information Processing;Environmental Information Processing;Cellular Processes;Cellular Processes;Cellular Processes	Immune system;Signal transduction;Signal transduction;Transport and catabolism;Transport and catabolism;Transport and catabolism	ko04621//NOD-like receptor signaling pathway;ko04068//FoxO signaling pathway;ko04371//Apelin signaling pathway;ko04140//Autophagy - animal;ko04137//Mitophagy - animal;ko04136//Autophagy - other eukaryotes	K08341;K08341;K08341;K08341;K08341;K08341	-	-	-
1	ncbi_104919110	rras2	0.669	0.327	2.98936767023267	1.41020270918478	1.08393779148988	4.68411470630933e-135	1.22246025605261e-130	rras2	RAS related 2	Environmental Information Processing;Cellular Processes;Cellular Processes;Environmental Information Processing;Cellular Processes;Organismal Systems;Cellular Processes	Signal transduction;Cell motility;Cell growth and death;Signal transduction;Transport and catabolism;Immune system;Transport and catabolism	ko04010//MAPK signaling pathway;ko04810//Regulation of actin cytoskeleton;ko04218//Cellular senescence;ko04371//Apelin signaling pathway;ko04140//Autophagy - animal;ko04625//C-type lectin receptor signaling pathway;ko04137//Mitophagy - animal	K07830;K07830;K07830;K07830;K07830;K07830;K07830	-	GO:0032550//purine ribonucleoside binding	GO:0035556//intracellular signal transduction
1	ncbi_104925571	LOC104925571	0.391	0.132	1.65658118197962	0.571965869320569	1.53420794013456	8.02820674221398e-133	2.095201395583e-128	LOC104925571	bcl-2-like protein 11	-	-	-	-	-	-	-
1	ncbi_104935654	rpl10	0.995	0.974	41.0908578743388	30.5682176017446	0.426785017925721	6.98087846448934e-130	1.82186966166243e-125	rpl10	ribosomal protein L10	Genetic Information Processing	Translation	ko03010//Ribosome	K02866	GO:0030529//intracellular ribonucleoprotein complex	-	GO:0010467//gene expression
1	ncbi_104931197	LOC104931197	0.976	0.924	27.0273357693966	18.7662354255616	0.526280035261595	8.51226059043836e-129	2.2215297688926e-124	LOC104931197	ADP/ATP translocase 2	Environmental Information Processing;Cellular Processes;Cellular Processes	Signal transduction;Cell growth and death;Cell growth and death	ko04020//Calcium signaling pathway;ko04218//Cellular senescence;ko04217//Necroptosis	K05863;K05863;K05863	GO:0019866//organelle inner membrane;GO:0031224//intrinsic component of membrane	-	GO:0044763//single-organism cellular process;GO:0051234//establishment of localization
1	ncbi_104922802	klf9	0.428	0.157	1.53839267772296	0.617709113846917	1.31642427914829	7.09743460943369e-125	1.85228848437e-120	klf9	Kruppel like factor 9	-	-	-	-	-	GO:0043169//cation binding	-
1	ncbi_113744854	LOC113744854	0.857	0.586	8.29819024287933	4.60850645581646	0.848497460850353	1.42080735697234e-124	3.7080230402264e-120	LOC113744854	interferon-induced protein 44-like	-	-	-	-	-	-	-
1	ncbi_104935810	LOC104935810	0.438	0.169	1.69626657586037	0.683983891347832	1.31032866027901	2.18690072296217e-124	5.70737350678668e-120	LOC104935810	beta-1	Metabolism;Metabolism	Global and overview maps;Glycan biosynthesis and metabolism	ko01100//Metabolic pathways;ko00512//Mucin type O-glycan biosynthesis	K09905;K09905	-	GO:0016740//transferase activity	GO:0006029//proteoglycan metabolic process;GO:0009798//axis specification;GO:0030510//regulation of BMP signaling pathway
1	ncbi_104923937	LOC104923937	0.806	0.5	4.42683519206564	2.38736557058334	0.89085616474807	1.02856360675858e-117	2.68434530091853e-113	LOC104923937	cathepsin S	Cellular Processes;Cellular Processes;Cellular Processes	Cell growth and death;Transport and catabolism;Transport and catabolism	ko04210//Apoptosis;ko04145//Phagosome;ko04142//Lysosome	K01368;K01368;K01368	-	-	-
1	ncbi_104926919	insig1	0.388	0.139	1.10267516678063	0.440645305690428	1.32331811413015	1.80244146459907e-117	4.70401173431066e-113	insig1	insulin induced gene 1	-	-	-	-	GO:0031224//intrinsic component of membrane	-	GO:0016125//sterol metabolic process
1	ncbi_104924889	LOC104924889	0.426	0.172	2.4378089858565	0.882786318338005	1.46544891261724	1.91064843011358e-114	4.98641027291042e-110	LOC104924889	cbp/p300-interacting transactivator 3	-	-	-	-	-	-	GO:0010468//regulation of gene expression
1	ncbi_104918235	pdcl3	0.654	0.347	2.34786985912777	1.20110239175964	0.966993299660321	8.19348536649482e-113	2.13833581094782e-108	pdcl3	phosducin like 3	-	-	-	-	-	-	-
1	ncbi_104922604	slc6a15	0.469	0.193	1.57616023820203	0.781381880857636	1.01231450493182	6.38987619356477e-111	1.66762988899653e-106	slc6a15	solute carrier family 6 member 15	-	-	-	-	GO:0016021//integral component of membrane	GO:0015291//secondary active transmembrane transporter activity	GO:0044763//single-organism cellular process;GO:0044765//single-organism transport
1	ncbi_104933395	LOC104933395	0.417	0.161	1.19386950857516	0.577758860034017	1.04710577289621	3.76339291602064e-107	9.82170283223067e-103	LOC104933395	deleted in malignant brain tumors 1 protein	Environmental Information Processing	Signaling molecules and interaction	ko04514//Cell adhesion molecules (CAMs)	K06456	-	-	-
1	ncbi_104929044	rps20	0.995	0.99	76.2203613951367	57.4323475708532	0.40831291495168	9.47616538353926e-107	2.47308964179608e-102	rps20	ribosomal protein S20	Genetic Information Processing	Translation	ko03010//Ribosome	K02969	GO:0015935//small ribosomal subunit;GO:0031988//membrane-bounded vesicle	GO:0003723//RNA binding;GO:0005198//structural molecule activity	GO:0010467//gene expression
1	ncbi_109137399	LOC109137399	0.264	0.077	0.875037908826158	0.266482178125927	1.71530646822452	1.7818499168052e-105	4.65027191287821e-101	LOC109137399	rab11 family-interacting protein 1	Cellular Processes	Transport and catabolism	ko04144//Endocytosis	K12484	-	-	-
1	ncbi_104929282	LOC104929282	0.927	0.784	13.3371947957532	8.61218685209216	0.631003731221238	5.92529837097493e-105	1.54638436885704e-100	LOC104929282	nucleoside diphosphate kinase B	Metabolism;Metabolism;Metabolism;Metabolism	Global and overview maps;Nucleotide metabolism;Nucleotide metabolism;Xenobiotics biodegradation and metabolism	ko01100//Metabolic pathways;ko00230//Purine metabolism;ko00240//Pyrimidine metabolism;ko00983//Drug metabolism - other enzymes	K00940;K00940;K00940;K00940	-	GO:0016776//phosphotransferase activity, phosphate group as acceptor;GO:0032550//purine ribonucleoside binding	GO:0009132//nucleoside diphosphate metabolic process;GO:0009152//purine ribonucleotide biosynthetic process;GO:0009209//pyrimidine ribonucleoside triphosphate biosynthetic process
1	ncbi_104922282	LOC104922282	0.346	0.121	1.09321193520556	0.437696604116618	1.32057001983117	1.80744656965417e-104	4.71707405748345e-100	LOC104922282	T-cell surface glycoprotein CD4	Environmental Information Processing;Environmental Information Processing	Signaling molecules and interaction;Signaling molecules and interaction	ko04060//Cytokine-cytokine receptor interaction;ko04514//Cell adhesion molecules (CAMs)	K06454;K06454	-	-	-
1	ncbi_104926000	LOC104926000	0.898	0.61	7.84620958699803	4.95745359754443	0.662396604333549	2.75236655002301e-104	7.18312622225006e-100	LOC104926000	flocculation protein FLO11	-	-	-	-	-	-	-
1	ncbi_104917963	tmem154	0.562	0.269	2.10460020152598	1.07279657349629	0.972169664654509	6.851217728706e-104	1.78803080283769e-99	tmem154	transmembrane protein 154	-	-	-	-	-	-	-
1	ncbi_104940273	ip6k1	0.403	0.16	1.44622515192004	0.591638976928527	1.28950316729096	6.18032330919691e-103	1.61294077723421e-98	ip6k1	inositol hexakisphosphate kinase 1	Environmental Information Processing	Signal transduction	ko04070//Phosphatidylinositol signaling system	K07756	-	-	-
1	ncbi_104918318	LOC104918318	0.972	0.881	15.2978119870707	11.0486570743278	0.469454296394666	6.0958953121091e-102	1.59090675855423e-97	LOC104918318	cofilin-2	Cellular Processes	Cell motility	ko04810//Regulation of actin cytoskeleton	K05765	GO:0005622//intracellular	-	-
1	ncbi_104920744	csk	0.296	0.096	0.697776008885737	0.276949535974404	1.33314087398775	3.10612776142294e-100	8.10637223176158e-96	csk	C-terminal Src kinase	-	-	-	-	-	-	-
1	ncbi_104925988	LOC104925988	0.597	0.295	2.13324832079994	1.16485902530414	0.872896546180501	1.75929192171103e-99	4.59140005728144e-95	LOC104925988	inactive phospholipase C-like protein 2	-	-	-	-	-	GO:0042578//phosphoric ester hydrolase activity;GO:0060089//molecular transducer activity	GO:0006629//lipid metabolic process;GO:0007165//signal transduction
1	ncbi_109139942	LOC109139942	0.507	0.234	1.99925307095686	0.915269337449397	1.12719284929525	6.58698554294941e-98	1.71907148699894e-93	LOC109139942	uncharacterized LOC109139942	-	-	-	-	-	-	-
1	ncbi_104924897	LOC104924897	0.653	0.359	4.03342359756603	2.07495928008338	0.958921903534461	9.59868450937021e-98	2.50506468325544e-93	LOC104924897	uncharacterized LOC104924897	-	-	-	-	-	-	-
1	ncbi_104925216	LOC104925216	0.624	0.32	2.92180658467722	1.47474	0.986401739766908	1.30895557094824e-97	3.41611224906073e-93	LOC104925216	forkhead box protein O1-A	Cellular Processes;Environmental Information Processing;Organismal Systems;Human Diseases	Cell growth and death;Signal transduction;Endocrine system;Endocrine and metabolic diseases	ko04218//Cellular senescence;ko04068//FoxO signaling pathway;ko04910//Insulin signaling pathway;ko04933//AGE-RAGE signaling pathway in diabetic complications	K07201;K07201;K07201;K07201	GO:0043231//intracellular membrane-bounded organelle	GO:0001071//nucleic acid binding transcription factor activity;GO:0003677//DNA binding	GO:0010468//regulation of gene expression;GO:0034645//cellular macromolecule biosynthetic process
1	ncbi_104921819	LOC104921819	0.622	0.309	2.08962102939668	1.22444290283229	0.771115820016847	1.69169469043079e-97	4.41498480308628e-93	LOC104921819	tyrosine-protein kinase ZAP-70	-	-	-	-	GO:0044424//intracellular part	GO:0004713//protein tyrosine kinase activity;GO:0032550//purine ribonucleoside binding	GO:0006468//protein phosphorylation;GO:0007165//signal transduction;GO:0009653//anatomical structure morphogenesis;GO:0043536//positive regulation of blood vessel endothelial cell migration
1	ncbi_104927646	rap2b	0.716	0.43	4.90835736225819	2.58294413761736	0.926223848929529	1.64463890742201e-96	4.29217862058997e-92	rap2b	RAP2B	-	-	-	-	-	-	-
1	ncbi_113746452	LOC113746452	0.416	0.184	4.1784611809163	1.37729887231234	1.60113007622683	3.77221933684814e-94	9.84473802530628e-90	LOC113746452	uncharacterized LOC113746452	-	-	-	-	-	-	-
1	ncbi_104937264	LOC104937264	0.546	0.286	6.07796919895619	2.54856673615642	1.25390323199596	1.40051687960936e-93	3.65506895240452e-89	LOC104937264	polyubiquitin	-	-	-	-	-	-	-
1	ncbi_104925671	pde7b	0.769	0.439	4.98333	3.13020962751956	0.670851564566936	2.1504146356248e-93	5.6121521160536e-89	pde7b	phosphodiesterase 7B	Metabolism	Nucleotide metabolism	ko00230//Purine metabolism	K18436	-	GO:0042578//phosphoric ester hydrolase activity;GO:0043169//cation binding	GO:0050794//regulation of cellular process
1	ncbi_104925950	bcl9l	0.323	0.117	0.897982389105399	0.38146203491745	1.2351476719461	4.77806658873196e-93	1.24697981832727e-88	bcl9l	BCL9 like	-	-	-	-	-	-	-
1	ncbi_104940235	LOC104940235	0.763	0.506	12.046870714223	5.82777069369462	1.04764242411715	7.25223732524621e-93	1.89268889714276e-88	LOC104940235	uncharacterized LOC104940235	Environmental Information Processing	Signaling molecules and interaction	ko04060//Cytokine-cytokine receptor interaction	K05168	-	-	-
1	ncbi_104919985	tespa1	0.373	0.148	1.05330821346333	0.495908196370823	1.08678267638643	1.5644944487871e-92	4.08301761244457e-88	tespa1	thymocyte expressed	-	-	-	-	-	-	-
1	ncbi_104923608	LOC104923608	0.273	0.092	1.1211751549957	0.336959196785233	1.73436587240143	4.10690614569512e-92	1.07182036590351e-87	LOC104923608	titin	Environmental Information Processing	Signaling molecules and interaction	ko04514//Cell adhesion molecules (CAMs)	K06745	-	-	-
1	ncbi_104934342	rps21	0.986	0.949	27.9503653653884	21.5464748040788	0.375415291195385	1.17548293910489e-91	3.06777537447593e-87	rps21	ribosomal protein S21	Genetic Information Processing	Translation	ko03010//Ribosome	K02971	GO:0015935//small ribosomal subunit	GO:0003723//RNA binding;GO:0005515//protein binding	GO:0010467//gene expression
1	ncbi_104934225	prkd3	0.476	0.214	1.37911493158759	0.749551465136574	0.879643248114488	1.40959255818628e-89	3.67875465835455e-85	prkd3	protein kinase D3	-	-	-	-	GO:0044424//intracellular part	GO:0004674//protein serine/threonine kinase activity;GO:0032550//purine ribonucleoside binding;GO:0043169//cation binding	GO:0006464//cellular protein modification process;GO:0006796//phosphate-containing compound metabolic process;GO:0007165//signal transduction
1	ncbi_113746850	snx9	0.275	0.093	0.742995392940801	0.288021899493499	1.36717475524018	2.10685341403861e-89	5.49846603995797e-85	snx9	sorting nexin 9	-	-	-	-	GO:0012506//vesicle membrane	GO:0005543//phospholipid binding	GO:0000280//nuclear division;GO:0015031//protein transport;GO:0016192//vesicle-mediated transport
1	ncbi_113744239	hbp1	0.705	0.374	2.60958879233514	1.74456131544885	0.580958186797118	2.1100082750718e-89	5.50669959628239e-85	hbp1	HMG-box transcription factor 1	-	-	-	-	-	-	-
1	ncbi_104924623	LOC104924623	0.53	0.256	1.83343823863294	0.995796371606151	0.880629004349022	6.71153499535145e-89	1.75157640308682e-84	LOC104924623	adiponectin receptor protein 2	Organismal Systems	Endocrine system	ko04920//Adipocytokine signaling pathway	K07297	-	-	-
1	ncbi_104933502	LOC104933502	0.549	0.286	7.07474760658953	3.00333483603429	1.23611335319022	7.1611623622633e-89	1.86892015330348e-84	LOC104933502	regulator of G-protein signaling 5	-	-	-	-	-	-	-
1	ncbi_109142394	pik3ip1	0.312	0.11	0.917874839214278	0.454819871829944	1.01300215280903	8.89516400101085e-89	2.32145990098381e-84	pik3ip1	phosphoinositide-3-kinase interacting protein 1	-	-	-	-	-	-	-
1	ncbi_104920511	brk1	0.507	0.232	1.25194325924719	0.759729537710394	0.720611359379738	4.95834169622072e-87	1.29402801587968e-82	brk1	BRICK1	Cellular Processes	Cell motility	ko04810//Regulation of actin cytoskeleton	K05752	GO:0031252//cell leading edge;GO:0031988//membrane-bounded vesicle;GO:0043232//intracellular non-membrane-bounded organelle;GO:0043234//protein complex;GO:0044444//cytoplasmic part	GO:0017048//Rho GTPase binding	GO:0002431//Fc receptor mediated stimulatory signaling pathway;GO:0006928//movement of cell or subcellular component;GO:0006952//defense response;GO:0007169//transmembrane receptor protein tyrosine kinase signaling pathway;GO:0007265//Ras protein signal transduction;GO:0010591//regulation of lamellipodium assembly;GO:0034314//Arp2/3 complex-mediated actin nucleation;GO:0042127//regulation of cell…
1	ncbi_104922711	rack1	0.98	0.948	30.8694609359406	23.6926865126557	0.3817384948468	1.56949856519157e-86	4.09607735543697e-82	rack1	receptor for activated C kinase 1	-	-	-	-	GO:0044424//intracellular part	-	GO:0007369//gastrulation;GO:0008104//protein localization;GO:0009968//negative regulation of signal transduction;GO:0030010//establishment of cell polarity
1	ncbi_7095384	COX2	0.996	0.991	60.6881852743419	46.3088141166344	0.390128868386433	7.40933216020648e-86	1.93368750717069e-81	COX2	cytochrome c oxidase subunit II	Metabolism;Metabolism;Organismal Systems	Global and overview maps;Energy metabolism;Circulatory system	ko01100//Metabolic pathways;ko00190//Oxidative phosphorylation;ko04260//Cardiac muscle contraction	K02261;K02261;K02261	GO:0019866//organelle inner membrane;GO:0031224//intrinsic component of membrane;GO:0043231//intracellular membrane-bounded organelle	GO:0003824//catalytic activity;GO:0046914//transition metal ion binding	GO:0006091//generation of precursor metabolites and energy;GO:0015992//proton transport;GO:0044710//single-organism metabolic process
1	ncbi_104929435	grb2	0.768	0.478	3.76424	2.31356372443568	0.702241594657355	5.74442171142208e-85	1.49917917824693e-80	grb2	growth factor receptor bound protein 2	Environmental Information Processing;Cellular Processes;Environmental Information Processing;Environmental Information Processing;Organismal Systems;Organismal Systems;Cellular Processes;Environmental Information Processing	Signal transduction;Cellular community - eukaryotes;Signal transduction;Signal transduction;Endocrine system;Endocrine system;Cellular community - eukaryotes;Signal transduction	ko04010//MAPK signaling pathway;ko04510//Focal adhesion;ko04068//FoxO signaling pathway;ko04150//mTOR signaling pathway;ko04910//Insulin signaling pathway;ko04912//GnRH signaling pathway;ko04540//Gap junction;ko04012//ErbB signaling pathway	K04364;K04364;K04364;K04364;K04364;K04364;K04364;K04364	-	-	GO:0007264//small GTPase mediated signal transduction;GO:0009966//regulation of signal transduction
1	ncbi_104920733	LOC104920733	0.347	0.138	0.894603316134127	0.426380582225611	1.06910636826587	6.84586664948971e-85	1.78663427818382e-80	LOC104920733	methyl-CpG-binding domain protein 3-like	-	-	-	-	-	-	-
1	ncbi_104932792	LOC104932792	0.277	0.098	1.74481684478899	0.745074434353508	1.2276191373404	2.21140553679775e-84	5.77132616993478e-80	LOC104932792	forkhead box protein P1	-	-	-	-	-	-	-
1	ncbi_104926239	LOC104926239	0.757	0.45	3.6358728931715	2.29348302616601	0.664761534879044	7.84134358990776e-84	2.04643385009413e-79	LOC104926239	signal transducer and activator of transcription 1-alpha/beta	Organismal Systems;Human Diseases;Cellular Processes;Human Diseases;Organismal Systems;Organismal Systems	Immune system;Infectious diseases;Cell growth and death;Endocrine and metabolic diseases;Immune system;Immune system	ko04621//NOD-like receptor signaling pathway;ko05168//Herpes simplex infection;ko04217//Necroptosis;ko04933//AGE-RAGE signaling pathway in diabetic complications;ko04625//C-type lectin receptor signaling pathway;ko04620//Toll-like receptor signaling pathway	K11220;K11220;K11220;K11220;K11220;K11220	GO:0043231//intracellular membrane-bounded organelle	GO:0001071//nucleic acid binding transcription factor activity;GO:0060089//molecular transducer activity	GO:0010468//regulation of gene expression;GO:0034645//cellular macromolecule biosynthetic process;GO:0050794//regulation of cellular process
1	ncbi_113744482	commd3	0.652	0.355	2.13606650013196	1.34807747529415	0.664053149822699	3.38362016909871e-83	8.83057191731381e-79	commd3	COMM domain containing 3	-	-	-	-	-	-	-
1	ncbi_104933835	ndufa12	0.477	0.224	1.18139698414544	0.658937049242921	0.842281283388614	6.05027649664311e-83	1.57900116009392e-78	ndufa12	NADH:ubiquinone oxidoreductase subunit A12	Metabolism;Metabolism	Global and overview maps;Energy metabolism	ko01100//Metabolic pathways;ko00190//Oxidative phosphorylation	K11352;K11352	-	-	GO:0044710//single-organism metabolic process
1	ncbi_104922492	slc6a9	0.321	0.123	0.93534051926512	0.424301699859871	1.14040122850491	3.42133758130571e-82	8.92900681969164e-78	slc6a9	solute carrier family 6 member 9	-	-	-	-	-	-	-
1	ncbi_7095382	ND2	0.81	0.566	6.17630325678273	3.97296130676342	0.636528847858242	9.90151130442107e-82	2.58409642022781e-77	ND2	NADH dehydrogenase subunit 2	Metabolism;Metabolism	Global and overview maps;Energy metabolism	ko01100//Metabolic pathways;ko00190//Oxidative phosphorylation	K03879;K03879	GO:0019866//organelle inner membrane;GO:0031224//intrinsic component of membrane	GO:0050136//NADH dehydrogenase (quinone) activity	GO:0022904//respiratory electron transport chain
1	ncbi_104934481	LOC104934481	0.636	0.352	3.43084933680501	1.5700619031437	1.12774433074442	2.41450548049138e-81	6.30137640298641e-77	LOC104934481	cystatin-B	-	-	-	-	GO:0044464//cell part	GO:0004866//endopeptidase inhibitor activity	GO:0010466//negative regulation of peptidase activity
1	ncbi_104928255	arpc3	0.736	0.443	3.56896164244878	2.34017632795548	0.608887157744703	1.71570880846239e-80	4.47765684832515e-76	arpc3	actin related protein 2/3 complex subunit 3	Cellular Processes;Cellular Processes;Human Diseases	Transport and catabolism;Cell motility;Infectious diseases	ko04144//Endocytosis;ko04810//Regulation of actin cytoskeleton;ko05132//Salmonella infection	K05756;K05756;K05756	-	-	-
1	ncbi_104933026	asb8	0.334	0.128	0.833354679167883	0.464040276117656	0.844680614514974	3.5034534959459e-80	9.14331293371961e-76	asb8	ankyrin repeat and SOCS box containing 8	-	-	-	-	-	-	GO:0007165//signal transduction
1	ncbi_104928453	tnfsf13b	0.638	0.339	2.61463262191306	1.62574577725376	0.685506573310894	1.1039724751314e-79	2.88114736559792e-75	tnfsf13b	TNF superfamily member 13b	Environmental Information Processing;Organismal Systems	Signaling molecules and interaction;Immune system	ko04060//Cytokine-cytokine receptor interaction;ko04672//Intestinal immune network for IgA production	K05476;K05476	-	-	-
1	ncbi_104927157	LOC104927157	0.735	0.47	4.45740139514627	2.77836299950508	0.681967780426314	1.20159161783725e-79	3.13591380423166e-75	LOC104927157	ATP synthase F(0) complex subunit C3	Metabolism;Metabolism	Global and overview maps;Energy metabolism	ko01100//Metabolic pathways;ko00190//Oxidative phosphorylation	K02128;K02128	GO:0031224//intrinsic component of membrane;GO:0033177//proton-transporting two-sector ATPase complex, proton-transporting domain	GO:0005488//binding;GO:0015077//monovalent inorganic cation transmembrane transporter activity	GO:0006754//ATP biosynthetic process;GO:0015988//energy coupled proton transmembrane transport, against electrochemical gradient
1	ncbi_104933385	LOC104933385	0.581	0.31	1.75438966690942	1.05412111910519	0.734928576927963	6.72601469297094e-79	1.75535531457155e-74	LOC104933385	proteasome subunit beta type-6-A like protein	Genetic Information Processing	Folding, sorting and degradation	ko03050//Proteasome	K02738	GO:0043231//intracellular membrane-bounded organelle;GO:0043234//protein complex	GO:0004175//endopeptidase activity	GO:0006508//proteolysis
1	ncbi_104936535	adam9	0.574	0.297	2.00577337411306	1.21283549889705	0.725774723708082	1.00156952597333e-78	2.61389614888519e-74	adam9	ADAM metallopeptidase domain 9	-	-	-	-	-	-	-
1	ncbi_104922812	arrdc3	0.396	0.17	1.12289418668437	0.694151649034168	0.693899201936575	4.88129618473648e-77	1.27392067829253e-72	arrdc3	arrestin domain containing 3	-	-	-	-	-	-	-
1	ncbi_104930847	LOC104930847	0.456	0.213	1.29751031414413	0.777336404931978	0.739135018320217	8.03390807502824e-77	2.09668932942087e-72	LOC104930847	ras-related protein Rab-18-B	-	-	-	-	-	GO:0032550//purine ribonucleoside binding	GO:0007417//central nervous system development;GO:0007423//sensory organ development;GO:0008104//protein localization;GO:0035556//intracellular signal transduction
1	ncbi_104921637	LOC104921637	0.467	0.23	1.35130542676599	0.686483237318324	0.97705739657969	9.7367363268203e-77	2.54109344657356e-72	LOC104921637	putative aminopeptidase W07G4.4	Metabolism;Metabolism	Global and overview maps;Metabolism of other amino acids	ko01100//Metabolic pathways;ko00480//Glutathione metabolism	K01255;K01255	GO:0044424//intracellular part	GO:0008237//metallopeptidase activity;GO:0046914//transition metal ion binding	GO:0019538//protein metabolic process
1	ncbi_104933078	arhgef2	0.45	0.209	1.20348383006684	0.716917230960259	0.747338285373744	1.94813858007627e-76	5.08425206628306e-72	arhgef2	Rho/Rac guanine nucleotide exchange factor 2	Cellular Processes	Cellular community - eukaryotes	ko04530//Tight junction	K12791	-	-	-
1	ncbi_104934076	eif2s3	0.636	0.363	2.11999444528414	1.30996	0.694538732566303	6.02671905501626e-76	1.57285313897814e-71	eif2s3	eukaryotic translation initiation factor 2 subunit gamma	Genetic Information Processing	Translation	ko03013//RNA transport	K03242	-	GO:0017111//nucleoside-triphosphatase activity;GO:0032550//purine ribonucleoside binding	-
1	ncbi_104940494	ets1	0.66	0.399	3.28223611598942	1.87956941573319	0.804276828940398	1.5010819187882e-75	3.91752359165345e-71	ets1	ETS proto-oncogene 1	Cellular Processes	Cell growth and death	ko04218//Cellular senescence	K02678	GO:0043231//intracellular membrane-bounded organelle	GO:0001071//nucleic acid binding transcription factor activity;GO:0003677//DNA binding	GO:0010468//regulation of gene expression
1	ncbi_104927125	prkca	0.388	0.17	1.10863042342135	0.600965807239462	0.883423689916395	1.66724712185262e-75	4.35118153861096e-71	prkca	protein kinase C alpha	Environmental Information Processing;Cellular Processes;Environmental Information Processing;Organismal Systems;Environmental Information Processing;Environmental Information Processing;Organismal Systems;Human Diseases;Organismal Systems;Organismal Systems;Environmental Information Processing;Cellular Processes;Environmental Information Processing;Environmental Information Processing	Signal transduction;Cellular community - eukaryotes;Signal transduction;Circulatory system;Signal transduction;Signal transduction;Circulatory system;Endocrine and metabolic diseases;Endocrine system;Endocrine system;Signal transduction;Cellular community - eukaryotes;Signal transduction;Signal transduction	ko04010//MAPK signaling pathway;ko04510//Focal adhesion;ko04020//Calcium signaling pathway;ko04261//Adrenergic signaling in cardiomyocytes;ko04150//mTOR signaling pathway;ko04310//Wnt signaling pathway;ko04270//Vascular smooth muscle contraction;ko04933//AGE-RAGE signaling pathway in diabetic complications;ko04916//Melanogenesis;ko04912//GnRH signaling pathway;ko04070//Phosphatidylinositol signal…	K02677;K02677;K02677;K02677;K02677;K02677;K02677;K02677;K02677;K02677;K02677;K02677;K02677;K02677	-	-	-
1	ncbi_104937620	LOC104937620	0.954	0.881	29.4745167916599	21.7924658916174	0.435638710164138	1.64613752273108e-74	4.29608970682356e-70	LOC104937620	profilin-1	Cellular Processes;Human Diseases	Cell motility;Infectious diseases	ko04810//Regulation of actin cytoskeleton;ko05132//Salmonella infection	K05759;K05759	-	-	GO:0048598//embryonic morphogenesis
1	ncbi_109142207	ndufa4	0.781	0.501	3.55919939683366	2.35753089529937	0.594276081682115	3.40286434732242e-74	8.88079537364205e-70	ndufa4	NDUFA4	Metabolism;Metabolism	Global and overview maps;Energy metabolism	ko01100//Metabolic pathways;ko00190//Oxidative phosphorylation	K03948;K03948	-	-	-
1	ncbi_104922112	mxi1	0.3	0.114	0.773731493804192	0.435313721366525	0.829777502687696	8.79331197330655e-74	2.29487855879354e-69	mxi1	MAX interactor 1	-	-	-	-	-	-	-
1	ncbi_104927945	rplp0	0.991	0.971	50.2574463530778	37.9724342059122	0.404384882607343	4.82631062192105e-73	1.25957054610896e-68	rplp0	ribosomal protein lateral stalk subunit P0	Genetic Information Processing	Translation	ko03010//Ribosome	K02941	GO:0030529//intracellular ribonucleoprotein complex	GO:0005198//structural molecule activity	GO:0022613//ribonucleoprotein complex biogenesis;GO:0034645//cellular macromolecule biosynthetic process
1	ncbi_104934238	crip1	0.616	0.337	2.47648398304282	1.55587435310278	0.670567732108276	5.34066335052149e-73	1.3938063212191e-68	crip1	cysteine rich protein 1	-	-	-	-	GO:0044424//intracellular part	GO:0003677//DNA binding;GO:0033218//amide binding;GO:0046914//transition metal ion binding	GO:0006974//cellular response to DNA damage stimulus;GO:0010038//response to metal ion;GO:0010224//response to UV-B;GO:0046677//response to antibiotic
1	ncbi_104919318	syf2	0.692	0.398	2.35292437956596	1.52937865107626	0.621509314209795	1.09502228630154e-72	2.85778916278976e-68	syf2	SYF2 pre-mRNA splicing factor	Genetic Information Processing	Transcription	ko03040//Spliceosome	K12868	-	-	-
1	ncbi_104919515	LOC104919515	0.422	0.197	1.21109211087606	0.671241217106992	0.851405383573274	4.82109264336316e-72	1.25820875806492e-67	LOC104919515	tyrosine-protein phosphatase non-receptor type 11	Human Diseases;Organismal Systems;Organismal Systems	Infectious diseases;Immune system;Endocrine system	ko05168//Herpes simplex infection;ko04625//C-type lectin receptor signaling pathway;ko04920//Adipocytokine signaling pathway	K07293;K07293;K07293	GO:0044424//intracellular part	GO:0004721//phosphoprotein phosphatase activity	GO:0006470//protein dephosphorylation
1	ncbi_104938419	ccng1	0.936	0.797	9.42433203057553	6.76432363170122	0.478444682375763	1.33273690755067e-71	3.47817678132574e-67	ccng1	cyclin G1	Cellular Processes	Cell growth and death	ko04115//p53 signaling pathway	K10145	-	-	-
1	ncbi_104930819	ak2	0.407	0.186	0.884294212514806	0.510576000982787	0.792400719723617	2.46721539494829e-71	6.43893873773605e-67	ak2	adenylate kinase 2	Metabolism;Metabolism;Metabolism	Global and overview maps;Nucleotide metabolism;Metabolism of cofactors and vitamins	ko01100//Metabolic pathways;ko00230//Purine metabolism;ko00730//Thiamine metabolism	K00939;K00939;K00939	-	-	-
1	ncbi_104940600	LOC104940600	0.508	0.261	1.55794392542357	0.951195751962403	0.711829130735253	2.54668330508718e-71	6.64633408961651e-67	LOC104940600	ubiquitin-conjugating enzyme E2 Q2	Genetic Information Processing	Folding, sorting and degradation	ko04120//Ubiquitin mediated proteolysis	K10582	-	-	-
1	ncbi_104931756	LOC104931756	0.393	0.179	1.13972546261572	0.650086668910502	0.809982374708984	2.69450727261e-71	7.03212508005759e-67	LOC104931756	uncharacterized LOC104931756	-	-	-	-	-	-	-
1	ncbi_104938786	LOC104938786	0.837	0.581	4.91987255579229	3.30196869540531	0.575294501803213	2.18556883426363e-70	5.70389754366122e-66	LOC104938786	ubiquitin-conjugating enzyme E2 L3	Genetic Information Processing	Folding, sorting and degradation	ko04120//Ubiquitin mediated proteolysis	K04552	GO:0031988//membrane-bounded vesicle;GO:0043231//intracellular membrane-bounded organelle	GO:0003712//transcription cofactor activity;GO:0003723//RNA binding;GO:0004842//ubiquitin-protein transferase activity;GO:0032550//purine ribonucleoside binding;GO:0044389//ubiquitin-like protein ligase binding;GO:0055106//ubiquitin-protein transferase regulator activity	GO:0000209//protein polyubiquitination;GO:0010468//regulation of gene expression;GO:0010822//positive regulation of mitochondrion organization;GO:0019941//modification-dependent protein catabolic process;GO:0022402//cell cycle process;GO:0031398//positive regulation of protein ubiquitination;GO:0032870//cellular response to hormone stimulus;GO:0034645//cellular macromolecule biosynthetic process;…
1	ncbi_104932644	LOC104932644	0.679	0.405	2.49838302989936	1.64948869491164	0.598975784945762	2.96381853629141e-70	7.73497361601331e-66	LOC104932644	myosin light polypeptide 6	Cellular Processes;Organismal Systems	Cellular community - eukaryotes;Circulatory system	ko04530//Tight junction;ko04270//Vascular smooth muscle contraction	K12751;K12751	-	-	-
1	ncbi_104926413	ybx1	0.954	0.845	10.9342001537494	8.34614480190411	0.389665833799794	3.2976631686673e-70	8.60624133758793e-66	ybx1	Y-box binding protein 1	-	-	-	-	-	GO:0003676//nucleic acid binding	GO:0010468//regulation of gene expression
1	ncbi_109136711	LOC109136711	0.352	0.149	0.77564894298128	0.474851399070233	0.707927735253543	8.45468222847002e-70	2.20650296798611e-65	LOC109136711	ras-related GTP-binding protein A	Environmental Information Processing;Cellular Processes	Signal transduction;Transport and catabolism	ko04150//mTOR signaling pathway;ko04140//Autophagy - animal	K16185;K16185	-	-	-
1	ncbi_113747489	LOC113747489	0.253	0.091	0.576333739504574	0.283098167544561	1.02560206897856	2.0058054660502e-69	5.23475110529781e-65	LOC113747489	uncharacterized LOC113747489	-	-	-	-	-	-	-
1	ncbi_104939965	LOC104939965	0.715	0.415	3.22477477549357	2.40062670353314	0.425787320920619	6.17133854495777e-69	1.61059593346308e-64	LOC104939965	tumor protein p53-inducible nuclear protein 1	-	-	-	-	-	-	-
1	ncbi_113746682	LOC113746682	0.54	0.278	2.31568702682176	1.57821259464095	0.55314872317506	1.54713956561276e-68	4.03772483833619e-64	LOC113746682	-	-	-	-	-	-	-	-
1	ncbi_109138193	LOC109138193	0.418	0.204	2.51341814349681	1.45158012808772	0.792026492604355	5.5130648038857e-68	1.43879965251809e-63	LOC109138193	butyrophilin subfamily 1 member A1-like	-	-	-	-	-	-	-
1	ncbi_104927732	eif3m	0.821	0.586	4.06732069248885	2.77703971904984	0.550530934524529	6.07669599105737e-68	1.58589611974615e-63	eif3m	eukaryotic translation initiation factor 3 subunit M	-	-	-	-	GO:0043234//protein complex;GO:0070993//translation preinitiation complex	GO:0008135//translation factor activity, RNA binding	GO:0006417//regulation of translation
1	ncbi_104940541	napepld	0.262	0.099	0.561097512541258	0.27163741340122	1.0465693172631	1.58469663852592e-67	4.13574128722494e-63	napepld	N-acyl phosphatidylethanolamine phospholipase D	-	-	-	-	-	GO:0004620//phospholipase activity;GO:0046914//transition metal ion binding	-
1	ncbi_104930765	tmem106c	0.321	0.135	0.757181357827301	0.411799323581826	0.878697431413292	4.08509999824534e-67	1.06612939754207e-62	tmem106c	transmembrane protein 106C	-	-	-	-	-	-	-
1	ncbi_104923952	trip6	0.316	0.133	0.845537112483696	0.431103926251936	0.971832377252939	7.10679536539936e-67	1.85473145446193e-62	trip6	thyroid hormone receptor interactor 6	Organismal Systems	Immune system	ko04621//NOD-like receptor signaling pathway	K12792	-	-	-
1	ncbi_104925952	ddx6	0.35	0.154	0.862279754787666	0.48408537708685	0.83289449285819	7.88794835758385e-67	2.05859676236223e-62	ddx6	DEAD-box helicase 6	Genetic Information Processing	Folding, sorting and degradation	ko03018//RNA degradation	K12614	-	GO:0015927//trehalase activity;GO:0017111//nucleoside-triphosphatase activity;GO:0032550//purine ribonucleoside binding	GO:0005984//disaccharide metabolic process
1	ncbi_104929523	LOC104929523	0.893	0.67	7.17191006824335	5.2530198106642	0.449210372402525	1.50935091440456e-66	3.93910401641301e-62	LOC104929523	rho GDP-dissociation inhibitor 1	-	-	-	-	GO:0044424//intracellular part	-	GO:0019222//regulation of metabolic process
1	ncbi_104930091	kars	0.474	0.244	1.25802156610937	0.748995221510207	0.748128234749544	1.83711865039546e-66	4.79451225380207e-62	kars	lysyl-tRNA synthetase	Genetic Information Processing	Translation	ko00970//Aminoacyl-tRNA biosynthesis	K04567	GO:0044424//intracellular part	GO:0004812//aminoacyl-tRNA ligase activity;GO:0032550//purine ribonucleoside binding	GO:0006418//tRNA aminoacylation for protein translation
1	ncbi_104926974	LOC104926974	0.577	0.317	2.94180166868816	1.90524660022207	0.626722244833189	2.57229800559664e-66	6.7131833350061e-62	LOC104926974	max dimerization protein 4	-	-	-	-	-	-	-
1	ncbi_104923836	chmp2b	0.597	0.33	1.83961005998978	1.25686680221185	0.549568225567285	6.20429325744894e-66	1.61919645432902e-61	chmp2b	charged multivesicular body protein 2B	Cellular Processes;Cellular Processes	Transport and catabolism;Cell growth and death	ko04144//Endocytosis;ko04217//Necroptosis	K12192;K12192	-	-	-
1	ncbi_109142944	LOC109142944	0.282	0.113	0.82507305287317	0.393878395765011	1.06677157553447	6.26714856957692e-66	1.63560043368819e-61	LOC109142944	low affinity immunoglobulin gamma Fc region receptor II	-	-	-	-	-	-	-
1	ncbi_104919578	sh3d21	0.466	0.238	1.43343602053761	0.841946160179505	0.767677627765625	1.5974512930288e-65	4.16902838454655e-61	sh3d21	SH3 domain containing 21	-	-	-	-	-	-	-
1	ncbi_104933386	LOC104933386	0.501	0.259	1.34823637730296	0.855591352487957	0.656079650520779	2.15181254320874e-65	5.61580037526617e-61	LOC104933386	proteasome subunit beta type-7	Genetic Information Processing	Folding, sorting and degradation	ko03050//Proteasome	K02739	GO:0043231//intracellular membrane-bounded organelle;GO:0043234//protein complex	GO:0004175//endopeptidase activity	GO:0006508//proteolysis
1	ncbi_104935350	LOC104935350	0.405	0.19	1.04347628439126	0.651419629711092	0.679738712715048	6.62172126600117e-65	1.72813681600099e-60	LOC104935350	T-cell receptor beta-1 chain C region	Environmental Information Processing;Environmental Information Processing;Organismal Systems	Signal transduction;Signaling molecules and interaction;Immune system	ko04020//Calcium signaling pathway;ko04514//Cell adhesion molecules (CAMs);ko04672//Intestinal immune network for IgA production	K10785;K10785;K10785	-	-	-
1	ncbi_104928998	lag3	0.716	0.496	12.0899263396641	4.97972795802531	1.27966661940883	6.88419861542314e-65	1.79663815465313e-60	lag3	lymphocyte activating 3	-	-	-	-	-	-	-
1	ncbi_104934103	klhl6	0.267	0.103	0.620950305956755	0.322580829963078	0.944817109711269	1.17525813211787e-64	3.06718867320123e-60	klhl6	kelch like family member 6	-	-	-	-	-	-	GO:0050851//antigen receptor-mediated signaling pathway
1	ncbi_109142876	LOC109142876	0.356	0.158	0.895906938548815	0.561932545591534	0.672951921877529	1.79299766058078e-64	4.67936529458371e-60	LOC109142876	immunoglobulin lambda-1 light chain-like	-	-	-	-	-	-	-
1	ncbi_104922193	foxp1	0.494	0.266	2.68742544961699	1.36698041958067	0.975232156104058	1.93470500179591e-64	5.04919311368697e-60	foxp1	forkhead box P1	-	-	-	-	-	-	-
1	ncbi_113746097	LOC113746097	0.568	0.32	2.15649852349954	1.35634943158667	0.66896182543061	2.01255215957798e-64	5.2523586260666e-60	LOC113746097	calpain small subunit 1-like	-	-	-	-	-	-	-
1	ncbi_104921941	LOC104921941	0.699	0.429	2.45278341564563	1.66869459088447	0.555699914632376	3.1429375131663e-64	8.20243832186142e-60	LOC104921941	peroxiredoxin-1	-	-	-	-	-	-	-
1	ncbi_104924625	LOC104924625	0.341	0.153	1.14029597294956	0.607816177734008	0.907701356555508	8.60447631575272e-64	2.24559622888514e-59	LOC104924625	round spermatid basic protein 1-like	-	-	-	-	-	-	-
1	ncbi_104937107	LOC104937107	0.286	0.116	0.675449702215957	0.349970013070853	0.948617031298064	1.08884902947125e-63	2.84167819711408e-59	LOC104937107	uncharacterized LOC104937107	-	-	-	-	-	-	-
1	ncbi_104920075	cytip	0.682	0.424	3.70951324310548	2.32924602922828	0.671366857053583	2.48396975280056e-63	6.48266426085891e-59	cytip	cytohesin 1 interacting protein	-	-	-	-	-	-	-
1	ncbi_104929755	osbpl8	0.348	0.155	0.852341052898524	0.506551326829895	0.750722362165848	3.04834008179489e-63	7.95555794546829e-59	osbpl8	oxysterol binding protein like 8	-	-	-	-	-	-	-
1	ncbi_104920942	LOC104920942	0.499	0.269	1.72277570580204	1.08087917184351	0.672529626625844	1.19641990269866e-62	3.12241666206295e-58	LOC104920942	gelsolin	Cellular Processes	Cell motility	ko04810//Regulation of actin cytoskeleton	K05768	-	-	-
1	ncbi_104938366	vamp3	0.542	0.288	1.52499229995568	1.07789221406799	0.500589037986228	3.06532334635129e-62	7.99988086930761e-58	vamp3	vesicle associated membrane protein 3	Cellular Processes;Genetic Information Processing	Transport and catabolism;Folding, sorting and degradation	ko04145//Phagosome;ko04130//SNARE interactions in vesicular transport	K13505;K13505	GO:0031224//intrinsic component of membrane	-	GO:0006810//transport
1	ncbi_104918716	zc3h7a	0.277	0.114	0.76169877410494	0.366010749006142	1.05733455559359	5.05216448328594e-62	1.31851388684796e-57	zc3h7a	zinc finger CCCH-type containing 7A	-	-	-	-	-	-	-
1	ncbi_104940559	LOC104940559	0.416	0.203	1.4573203551617	0.83543455077565	0.802719337536707	7.36670217006015e-62	1.9225619323423e-57	LOC104940559	oxysterol-binding protein-related protein 3-like	-	-	-	-	-	-	GO:0044765//single-organism transport
1	ncbi_104928899	bad	0.58	0.323	1.68012222050638	1.17012577562026	0.521902573730638	3.29257387307666e-61	8.59295929395546e-57	bad	BCL2 associated agonist of cell death	Cellular Processes;Cellular Processes;Organismal Systems;Cellular Processes;Environmental Information Processing;Environmental Information Processing	Cellular community - eukaryotes;Cell growth and death;Endocrine system;Transport and catabolism;Signal transduction;Signal transduction	ko04510//Focal adhesion;ko04210//Apoptosis;ko04910//Insulin signaling pathway;ko04140//Autophagy - animal;ko04012//ErbB signaling pathway;ko04370//VEGF signaling pathway	K02158;K02158;K02158;K02158;K02158;K02158	-	-	-
1	ncbi_104931291	ifi35	0.452	0.229	1.17554602862927	0.771561352105962	0.607478243980717	3.89047339197944e-61	1.01533574583879e-56	ifi35	interferon induced protein 35	-	-	-	-	-	-	-
1	ncbi_109140896	LOC109140896	0.391	0.187	1.04567950584725	0.684264810322051	0.611814081499308	9.35887390465493e-61	2.44247891163684e-56	LOC109140896	CTD small phosphatase-like protein 2-A	-	-	-	-	-	GO:0042578//phosphoric ester hydrolase activity	-
1	ncbi_104930785	LOC104930785	0.342	0.155	0.84641697238104	0.520512765194531	0.701435011712201	3.06346028977045e-60	7.99501866424292e-56	LOC104930785	secretory carrier-associated membrane protein 4	-	-	-	-	GO:0031224//intrinsic component of membrane	-	-
1	ncbi_104920512	LOC104920512	0.262	0.106	0.826335649146968	0.366733852377143	1.17199446463227	6.69608704289968e-60	1.74754479645596e-55	LOC104920512	glutathione peroxidase 1-like	Metabolism;Metabolism	Metabolism of other amino acids;Lipid metabolism	ko00480//Glutathione metabolism;ko00590//Arachidonic acid metabolism	K00432;K00432	-	GO:0004601//peroxidase activity	GO:0006950//response to stress;GO:0044710//single-organism metabolic process
1	ncbi_109140611	LOC109140611	0.258	0.105	0.649122515114164	0.295904330679118	1.13335998647773	7.55673416896079e-60	1.97215648341539e-55	LOC109140611	polyubiquitin	Organismal Systems	Endocrine system	ko03320//PPAR signaling pathway	K08770	-	-	-
1	ncbi_104938199	romo1	0.875	0.664	5.46876216643773	3.89668884763798	0.488965585164964	9.52611680190425e-60	2.48612596296097e-55	romo1	reactive oxygen species modulator 1	-	-	-	-	GO:0019866//organelle inner membrane;GO:0031224//intrinsic component of membrane;GO:0043231//intracellular membrane-bounded organelle	-	GO:0000302//response to reactive oxygen species;GO:0009617//response to bacterium;GO:0031325//positive regulation of cellular metabolic process;GO:0042127//regulation of cell proliferation
1	ncbi_104933443	skap1	0.677	0.402	2.54963130553087	1.68617729133394	0.596532403497345	1.00371257725951e-59	2.61948908413186e-55	skap1	src kinase associated phosphoprotein 1	-	-	-	-	GO:0016020//membrane;GO:0043231//intracellular membrane-bounded organelle	-	-
1	ncbi_104919274	LOC104919274	0.449	0.236	1.70014059589675	1.02156306942201	0.734875781158587	1.29019057005983e-59	3.36713934974214e-55	LOC104919274	tetraspanin-36	-	-	-	-	GO:0031224//intrinsic component of membrane	-	GO:0044699//single-organism process
1	ncbi_104923301	cript	0.261	0.105	0.502140521751186	0.283200326147576	0.826268225450911	4.14869186753593e-59	1.08272560358953e-54	cript	CXXC repeat containing interactor of PDZ3 domain	-	-	-	-	GO:0044424//intracellular part	-	-
1	ncbi_7095388	ND3	0.527	0.289	2.29132086010751	1.55857364261665	0.555953173509462	4.89243306540033e-59	1.27682718140818e-54	ND3	NADH dehydrogenase subunit 3	Metabolism;Metabolism	Global and overview maps;Energy metabolism	ko01100//Metabolic pathways;ko00190//Oxidative phosphorylation	K03880;K03880	GO:0031090//organelle membrane;GO:0044425//membrane part	GO:0050136//NADH dehydrogenase (quinone) activity	GO:0044710//single-organism metabolic process
1	ncbi_104935974	LOC104935974	0.347	0.161	1.00770137179499	0.557472040092847	0.854096811507318	5.58871471220365e-59	1.45854276559091e-54	LOC104935974	serine/threonine-protein kinase 26	-	-	-	-	-	GO:0016301//kinase activity;GO:0032550//purine ribonucleoside binding	GO:0006464//cellular protein modification process
1	ncbi_104922323	snapc5	0.46	0.238	1.14831325317883	0.763895696759843	0.588068685023298	7.08477917796565e-59	1.84898566986548e-54	snapc5	small nuclear RNA activating complex polypeptide 5	-	-	-	-	GO:0043231//intracellular membrane-bounded organelle	-	GO:0006352//DNA-templated transcription, initiation;GO:0010468//regulation of gene expression
1	ncbi_7095393	CYTB	0.934	0.828	13.9782	10.5462469210539	0.406446468085878	1.05385564704452e-58	2.7503524676568e-54	CYTB	cytochrome b	Metabolism;Metabolism;Organismal Systems	Global and overview maps;Energy metabolism;Circulatory system	ko01100//Metabolic pathways;ko00190//Oxidative phosphorylation;ko04260//Cardiac muscle contraction	K00412;K00412;K00412	GO:0031224//intrinsic component of membrane	GO:0003824//catalytic activity;GO:0043169//cation binding	GO:0022900//electron transport chain
1	ncbi_113745891	LOC113745891	0.527	0.292	2.41950567381891	1.64226640189604	0.559024148058789	3.89362791192395e-58	1.01615901245391e-53	LOC113745891	class E basic helix-loop-helix protein 40-like	-	-	-	-	GO:0043231//intracellular membrane-bounded organelle	GO:0005515//protein binding	GO:0010468//regulation of gene expression;GO:0034645//cellular macromolecule biosynthetic process
1	ncbi_104928816	fam126b	0.503	0.272	1.68143983267482	1.10975220607443	0.5994595789227	4.47692709214369e-58	1.16838843250766e-53	fam126b	family with sequence similarity 126 member B	-	-	-	-	-	-	-
1	ncbi_104929696	LOC104929696	0.438	0.219	1.31695220894966	0.907861856184304	0.536658299194649	8.07331716565304e-58	2.10697431389213e-53	LOC104929696	cyclin-G2	Environmental Information Processing;Cellular Processes	Signal transduction;Cell growth and death	ko04068//FoxO signaling pathway;ko04115//p53 signaling pathway	K10146;K10146	-	-	-
1	ncbi_104919057	tmem9b	0.308	0.135	0.712106471611106	0.428043501199637	0.734335541647503	1.03823088899536e-57	2.70957497410008e-53	tmem9b	TMEM9 domain family member B	-	-	-	-	-	-	-
1	ncbi_104918270	LOC104918270	0.876	0.638	5.04003054204675	3.76624382419461	0.420306074208065	1.83950692542804e-57	4.80074517398211e-53	LOC104918270	cystatin	-	-	-	-	-	-	-
1	ncbi_104923921	LOC104923921	0.665	0.409	2.67872324086469	1.77648366047218	0.592521113872644	1.90688173852606e-57	4.97657996120532e-53	LOC104923921	mitogen-activated protein kinase kinase kinase 14	Environmental Information Processing;Cellular Processes;Organismal Systems;Organismal Systems	Signal transduction;Cell growth and death;Immune system;Immune system	ko04010//MAPK signaling pathway;ko04210//Apoptosis;ko04625//C-type lectin receptor signaling pathway;ko04672//Intestinal immune network for IgA production	K04466;K04466;K04466;K04466	-	-	-
1	ncbi_104923643	fam32a	0.4	0.197	0.902170303308205	0.58390571880139	0.627664356697143	3.06261290840274e-57	7.99280716834946e-53	fam32a	family with sequence similarity 32 member A	-	-	-	-	-	-	-
1	ncbi_104920580	pfdn6	0.352	0.164	0.709354131226929	0.433000538135595	0.712137226749526	3.45661955502182e-57	9.02108571469595e-53	pfdn6	prefoldin subunit 6	-	-	-	-	GO:0043234//protein complex	GO:0005515//protein binding	-
1	ncbi_104933707	cxxih16orf70	0.298	0.127	0.716250742119381	0.484726495926403	0.563293783990143	8.05394217726521e-57	2.10191782942268e-52	cxxih16orf70	chromosome XXI C16orf70 homolog	-	-	-	-	-	-	-
1	ncbi_104939345	nsa2	0.925	0.787	8.28352677793149	6.21021121297905	0.41560280130243	8.64674991479065e-57	2.25662879276206e-52	nsa2	NSA2	-	-	-	-	-	-	-
1	ncbi_104928406	LOC104928406	0.644	0.387	2.45666372681475	1.71716969355676	0.516667776247726	8.75752146475421e-57	2.28553795187155e-52	LOC104928406	FYN-binding protein 1	-	-	-	-	-	-	-
1	ncbi_104927596	rbpj	0.317	0.144	0.871525447240598	0.495094435863757	0.815839053892912	9.72485089510907e-57	2.53799158660556e-52	rbpj	recombination signal binding protein for immunoglobulin kappa J region	Environmental Information Processing	Signal transduction	ko04330//Notch signaling pathway	K06053	-	-	-
1	ncbi_104939529	LOC104939529	0.805	0.566	4.06991749801144	2.95364098690345	0.462505071534855	2.82887852551134e-56	7.3828071758795e-52	LOC104939529	galectin-9	-	-	-	-	-	-	-
1	ncbi_104939928	hmgb1	0.714	0.459	3.44693736577152	2.40073469664597	0.521839102509109	3.89455432685302e-56	1.0164007882221e-51	hmgb1	high mobility group box 1	Cellular Processes;Cellular Processes;Genetic Information Processing	Transport and catabolism;Cell growth and death;Replication and repair	ko04140//Autophagy - animal;ko04217//Necroptosis;ko03410//Base excision repair	K10802;K10802;K10802	GO:0016020//membrane;GO:0043231//intracellular membrane-bounded organelle	-	GO:0006950//response to stress;GO:0044767//single-organism developmental process
1	ncbi_104930303	LOC104930303	0.383	0.187	0.889783693093429	0.549854303682199	0.694405264106043	4.94580373677752e-56	1.2907558592242e-51	LOC104930303	ubiquitin-conjugating enzyme E2 variant 1	-	-	-	-	-	-	-
1	ncbi_113747270	LOC113747270	0.263	0.109	0.643971680352587	0.362913053885122	0.827373293892474	7.5825448033363e-56	1.97889254277471e-51	LOC113747270	acrosin-like	-	-	-	-	-	-	-
1	ncbi_104919934	LOC104919934	0.543	0.303	1.49921209780405	1.03664087958638	0.532288307746216	7.77327038872652e-56	2.02866810604985e-51	LOC104919934	ras-related protein Rap-1A	Environmental Information Processing;Cellular Processes;Cellular Processes	Signal transduction;Cellular community - eukaryotes;Cellular community - eukaryotes	ko04010//MAPK signaling pathway;ko04510//Focal adhesion;ko04530//Tight junction	K04353;K04353;K04353	-	GO:0032550//purine ribonucleoside binding	GO:0035556//intracellular signal transduction
1	ncbi_104918342	LOC104918342	0.268	0.113	0.913817496238571	0.503062132647682	0.861169468401444	1.57429365954175e-55	4.10859159267207e-51	LOC104918342	B-cell receptor CD22	-	-	-	-	-	-	-
1	ncbi_104923823	LOC104923823	0.681	0.429	3.27496245336393	2.18066310149502	0.586711466566729	1.97743032074279e-55	5.16069765107453e-51	LOC104923823	erythrocyte band 7 integral membrane protein	-	-	-	-	-	-	-
1	ncbi_104932362	psenen	0.255	0.106	0.47048111131771	0.236931443078891	0.989667132612312	2.02719117486398e-55	5.29056352816001e-51	psenen	presenilin enhancer	Environmental Information Processing	Signal transduction	ko04330//Notch signaling pathway	K06170	-	-	-
1	ncbi_104922216	atp5pd	0.6	0.34	1.82190821033633	1.27864818677933	0.5108309074857	2.72400165229463e-55	7.10909951215853e-51	atp5pd	ATP synthase peripheral stalk subunit d	Metabolism;Metabolism	Global and overview maps;Energy metabolism	ko01100//Metabolic pathways;ko00190//Oxidative phosphorylation	K02138;K02138	-	-	-
1	ncbi_104919910	LOC104919910	0.753	0.505	4.15218488468292	2.93096891250772	0.502493018048797	3.51863847204259e-55	9.18294268433674e-51	LOC104919910	diacylglycerol kinase alpha-like	Metabolism;Environmental Information Processing;Metabolism;Metabolism	Global and overview maps;Signal transduction;Lipid metabolism;Lipid metabolism	ko01100//Metabolic pathways;ko04070//Phosphatidylinositol signaling system;ko00564//Glycerophospholipid metabolism;ko00561//Glycerolipid metabolism	K00901;K00901;K00901;K00901	-	GO:0016301//kinase activity;GO:0032550//purine ribonucleoside binding;GO:0046872//metal ion binding	GO:0006796//phosphate-containing compound metabolic process;GO:0007186//G-protein coupled receptor signaling pathway
1	ncbi_104925684	abracl	0.471	0.249	1.43389124294485	0.969654012859174	0.564393634454731	3.60485582867939e-55	9.40795274168747e-51	abracl	ABRA C-terminal like	-	-	-	-	-	-	-
1	ncbi_104930678	LOC104930678	0.484	0.261	1.33838031549983	0.904690948668571	0.564991189270172	4.80800804789142e-55	1.2547939403387e-50	LOC104930678	voltage-dependent anion-selective channel protein 2	Environmental Information Processing;Cellular Processes;Organismal Systems;Cellular Processes;Cellular Processes	Signal transduction;Cell growth and death;Immune system;Cell growth and death;Cell growth and death	ko04020//Calcium signaling pathway;ko04218//Cellular senescence;ko04621//NOD-like receptor signaling pathway;ko04217//Necroptosis;ko04216//Ferroptosis	K15040;K15040;K15040;K15040;K15040	GO:0031224//intrinsic component of membrane;GO:0031966//mitochondrial membrane	GO:0005244//voltage-gated ion channel activity	GO:0006820//anion transport;GO:0034765//regulation of ion transmembrane transport;GO:0042246//tissue regeneration
1	ncbi_104934026	il17ra	0.397	0.198	1.09574298771147	0.706809134907914	0.63251685552711	4.95502518365451e-55	1.29316247243015e-50	il17ra	interleukin 17 receptor A	Environmental Information Processing	Signaling molecules and interaction	ko04060//Cytokine-cytokine receptor interaction	K05164	-	-	-
1	ncbi_104922958	smim15	0.362	0.175	0.798951556196859	0.499741646815091	0.676925576604651	5.68877246750109e-55	1.48465583856843e-50	smim15	small integral membrane protein 15	-	-	-	-	GO:0031224//intrinsic component of membrane	-	-
1	ncbi_104918008	LOC104918008	0.732	0.468	3.92974837338318	2.84581233170447	0.465596412037408	8.34165684666801e-55	2.17700560384342e-50	LOC104918008	uncharacterized LOC104918008	Environmental Information Processing	Signaling molecules and interaction	ko04060//Cytokine-cytokine receptor interaction	K05134	-	-	-
1	ncbi_7095390	ND4	0.799	0.574	5.19374859200545	3.74105119626018	0.473332471481275	8.46292304883057e-55	2.2086536572838e-50	ND4	NADH dehydrogenase subunit 4	Metabolism;Metabolism	Global and overview maps;Energy metabolism	ko01100//Metabolic pathways;ko00190//Oxidative phosphorylation	K03881;K03881	GO:0031090//organelle membrane;GO:0031224//intrinsic component of membrane	GO:0050136//NADH dehydrogenase (quinone) activity	GO:0022904//respiratory electron transport chain
1	ncbi_104920966	LOC104920966	0.321	0.148	0.744391162739582	0.439611723375316	0.759831068149198	1.17129250218801e-54	3.05683917221027e-50	LOC104920966	calponin-2	-	-	-	-	-	GO:0005515//protein binding	GO:0010594//regulation of endothelial cell migration;GO:0030036//actin cytoskeleton organization;GO:0042325//regulation of phosphorylation
1	ncbi_104922186	pdzrn3	0.372	0.184	1.35054273548918	0.798508480766694	0.758159656704002	1.52663940967458e-54	3.98422353136872e-50	pdzrn3	PDZ domain containing ring finger 3	-	-	-	-	-	GO:0046914//transition metal ion binding	GO:0032446//protein modification by small protein conjugation
1	ncbi_104930533	LOC104930533	0.875	0.752	13.0148772235636	9.37959952613252	0.472563470598528	3.5374273002227e-54	9.2319777681212e-50	LOC104930533	nicotinamide riboside kinase 2	Metabolism;Metabolism	Global and overview maps;Metabolism of cofactors and vitamins	ko01100//Metabolic pathways;ko00760//Nicotinate and nicotinamide metabolism	K10524;K10524	-	-	GO:0022607//cellular component assembly;GO:0048513//animal organ development
1	ncbi_104928058	LOC104928058	0.39	0.2	1.34699926535516	0.734024032866591	0.875849859365921	3.75089464491103e-54	9.78908484428882e-50	LOC104928058	protein argonaute-3	-	-	-	-	GO:0031332//RNAi effector complex	GO:0003723//RNA binding	GO:0016458//gene silencing;GO:0040033//negative regulation of translation, ncRNA-mediated;GO:0042127//regulation of cell proliferation
1	ncbi_104926169	LOC104926169	0.776	0.544	3.83964674137211	2.69673643865984	0.509759056019064	7.13949850339257e-54	1.86326631941539e-49	LOC104926169	FK506-binding protein 1	-	-	-	-	-	GO:0016859//cis-trans isomerase activity	GO:0044267//cellular protein metabolic process
1	ncbi_104927741	vps26b	0.386	0.19	0.874574951953825	0.610174286383865	0.519360645895174	8.66971461262607e-54	2.26262211960315e-49	vps26b	VPS26	Cellular Processes	Transport and catabolism	ko04144//Endocytosis	K18466	-	-	-
1	ncbi_104917749	LOC104917749	0.738	0.476	2.82838397130089	2.02251986596362	0.483824115138896	1.31028712663649e-53	3.41958734309592e-49	LOC104917749	guanine nucleotide-binding protein G(I)/G(S)/G(O) subunit gamma-5	Environmental Information Processing	Signal transduction	ko04371//Apelin signaling pathway	K04542	GO:0016020//membrane;GO:0043234//protein complex	-	GO:0007166//cell surface receptor signaling pathway
1	ncbi_104929854	atp5f1e	0.831	0.585	4.22152	3.09772078744321	0.44655375537133	1.52272960203017e-53	3.97401971537835e-49	atp5f1e	ATP synthase F1 subunit epsilon	Metabolism;Metabolism	Global and overview maps;Energy metabolism	ko01100//Metabolic pathways;ko00190//Oxidative phosphorylation	K02135;K02135	-	-	-
1	ncbi_104937418	LOC104937418	0.409	0.206	0.950893502350807	0.656450114132889	0.534598391962865	3.59718204661267e-53	9.38792570524974e-49	LOC104937418	serine incorporator 2	-	-	-	-	-	GO:0015179//L-amino acid transmembrane transporter activity	GO:0006643//membrane lipid metabolic process;GO:0015807//L-amino acid transport
1	ncbi_104920146	LOC104920146	0.317	0.147	0.789416251529106	0.464610294212951	0.764765100158314	4.50356688286436e-53	1.17534088508994e-48	LOC104920146	cathepsin B	Organismal Systems;Cellular Processes;Cellular Processes;Cellular Processes	Immune system;Cell growth and death;Transport and catabolism;Transport and catabolism	ko04621//NOD-like receptor signaling pathway;ko04210//Apoptosis;ko04140//Autophagy - animal;ko04142//Lysosome	K01363;K01363;K01363;K01363	-	GO:0070011//peptidase activity, acting on L-amino acid peptides	GO:0019222//regulation of metabolic process;GO:0019538//protein metabolic process;GO:0042246//tissue regeneration
1	ncbi_104919895	slc48a1	0.293	0.129	0.625164903952769	0.398122066573938	0.651025951946926	1.3472148833097e-52	3.51596140246165e-48	slc48a1	solute carrier family 48 member 1	-	-	-	-	-	-	GO:0051181//cofactor transport
1	ncbi_104927862	dram2	0.269	0.115	0.618227203611189	0.350706849924819	0.81787152869093	2.35202709584885e-52	6.13832031474632e-48	dram2	DNA damage regulated autophagy modulator 2	-	-	-	-	-	-	-
1	ncbi_109138921	LOC109138921	0.479	0.26	1.38642963800875	0.911894524175309	0.604435533359764	2.70817041732562e-52	7.0677831551364e-48	LOC109138921	ATP synthase F(0) complex subunit C3	Metabolism;Metabolism	Global and overview maps;Energy metabolism	ko01100//Metabolic pathways;ko00190//Oxidative phosphorylation	K02128;K02128	GO:0031224//intrinsic component of membrane;GO:0033177//proton-transporting two-sector ATPase complex, proton-transporting domain	GO:0015077//monovalent inorganic cation transmembrane transporter activity	GO:0006754//ATP biosynthetic process;GO:0015988//energy coupled proton transmembrane transport, against electrochemical gradient
1	ncbi_104940515	LOC104940515	0.923	0.727	9.93562255939395	7.42005382415172	0.421180716588103	2.74614612276973e-52	7.16689215120444e-48	LOC104940515	SAM domain-containing protein SAMSN-1	-	-	-	-	-	-	-
1	ncbi_104920069	dapl1	0.616	0.379	2.13200627727473	1.49704559703156	0.510093522148963	3.4133621150016e-52	8.90819244773117e-48	dapl1	death associated protein like 1	-	-	-	-	-	-	-
1	ncbi_104928679	LOC104928679	0.445	0.232	1.62670733640219	1.20376793779065	0.434397420353328	4.72178737416129e-52	1.23229206890861e-47	LOC104928679	interleukin-1 receptor type 1	Environmental Information Processing;Environmental Information Processing	Signal transduction;Signaling molecules and interaction	ko04010//MAPK signaling pathway;ko04060//Cytokine-cytokine receptor interaction	K04386;K04386	-	-	GO:0007165//signal transduction
1	ncbi_104917720	LOC104917720	0.676	0.425	2.38858027134831	1.71697333448478	0.476285727580552	7.31577969486949e-52	1.90927218476704e-47	LOC104917720	ATP synthase subunit g	Metabolism;Metabolism	Global and overview maps;Energy metabolism	ko01100//Metabolic pathways;ko00190//Oxidative phosphorylation	K02140;K02140	-	GO:0015077//monovalent inorganic cation transmembrane transporter activity	GO:0006754//ATP biosynthetic process
1	ncbi_113746324	LOC113746324	0.264	0.11	0.52769896395722	0.3583950689369	0.558164363187438	8.8839344545926e-52	2.31852921395958e-47	LOC113746324	ubiquitin-conjugating enzyme E2 Q2-like	-	-	-	-	-	-	-
1	ncbi_104918730	ttyh3	0.426	0.223	1.09947193162647	0.741241021222738	0.568796144891636	1.72970578970599e-51	4.51418616997468e-47	ttyh3	tweety family member 3	-	-	-	-	GO:0034702//ion channel complex	-	GO:0006821//chloride transport
1	ncbi_104937351	LOC104937351	0.462	0.244	1.40332608004728	1.00763270452013	0.477880422629337	2.34026796900623e-51	6.10763134551245e-47	LOC104937351	CD48 antigen	-	-	-	-	-	-	-
1	ncbi_104932689	ciao2b	0.331	0.157	0.7158585317851	0.444890221899894	0.686225119427057	3.02673233361492e-51	7.89916604426823e-47	ciao2b	cytosolic iron-sulfur assembly component 2B	-	-	-	-	-	-	-
1	ncbi_104933675	spcs3	0.508	0.288	1.4052927276067	0.959098408086132	0.551119925029766	6.7206452719878e-51	1.75395400308338e-46	spcs3	signal peptidase complex subunit 3	Genetic Information Processing	Folding, sorting and degradation	ko03060//Protein export	K12948	GO:0031224//intrinsic component of membrane	GO:0016787//hydrolase activity	GO:0016485//protein processing
1	ncbi_104931939	gng5	0.278	0.124	0.553826968620688	0.314706123729705	0.815430055807893	7.85385823450813e-51	2.04969992204193e-46	gng5	G protein subunit gamma 5	Environmental Information Processing	Signal transduction	ko04371//Apelin signaling pathway	K04542	GO:0016020//membrane;GO:0043234//protein complex	-	GO:0007166//cell surface receptor signaling pathway
1	ncbi_104925187	ufm1	0.399	0.207	0.946131774446827	0.622219625268479	0.604617232613198	1.30769398259615e-50	3.41281975577943e-46	ufm1	ubiquitin fold modifier 1	-	-	-	-	GO:0043231//intracellular membrane-bounded organelle	-	GO:0071569//protein ufmylation
1	ncbi_104928640	LOC104928640	0.537	0.309	1.77503382112832	1.25610405834007	0.498890528577509	1.44413365909753e-50	3.76890002351273e-46	LOC104928640	G-protein-signaling modulator 1	-	-	-	-	-	-	-
1	ncbi_104922476	btf3	0.799	0.561	3.64296085055846	2.67432817100168	0.445934979433996	2.01694870803728e-50	5.2638327382357e-46	btf3	basic transcription factor 3	-	-	-	-	-	GO:0003723//RNA binding	-
1	ncbi_104928531	naa20	0.337	0.163	0.697556100946563	0.460023554929498	0.600601515898503	2.33101687716194e-50	6.08348784601723e-46	naa20	N(alpha)-acetyltransferase 20	-	-	-	-	-	-	-
1	ncbi_104929756	nap1l1	0.677	0.43	3.17043341198865	2.23244486210024	0.506055533038185	3.856907482514e-50	1.0065757147865e-45	nap1l1	nucleosome assembly protein 1 like 1	-	-	-	-	GO:0043231//intracellular membrane-bounded organelle	-	GO:0034728//nucleosome organization
1	ncbi_104937067	cotl1	0.631	0.381	2.76623646739469	2.09840937391178	0.398628330820658	4.20780882596782e-50	1.09815394740108e-45	cotl1	coactosin like F-actin binding protein 1	-	-	-	-	GO:0044464//cell part	-	-
1	ncbi_104924056	otub1	0.505	0.284	1.40392676985058	0.991274253556831	0.50211152041294	5.9040800402945e-50	1.54084680891606e-45	otub1	OTU deubiquitinase	-	-	-	-	-	GO:0003824//catalytic activity	GO:0070646//protein modification by small protein removal
1	ncbi_104920450	cd44	0.696	0.441	4.4989015358077	3.34032386262849	0.429584805404839	9.61979345092505e-50	2.51057369482242e-45	cd44	CD44 molecule (Indian blood group)	Environmental Information Processing	Signaling molecules and interaction	ko04512//ECM-receptor interaction	K06256	-	-	-
1	ncbi_104927214	LOC104927214	0.572	0.33	1.58902218275334	1.16830195861713	0.443726064352851	1.62142789565314e-49	4.23160252207556e-45	LOC104927214	histone H3.3	-	-	-	-	GO:0000786//nucleosome;GO:0031981//nuclear lumen;GO:0031988//membrane-bounded vesicle	GO:0000977//RNA polymerase II regulatory region sequence-specific DNA binding;GO:0031490//chromatin DNA binding;GO:0046983//protein dimerization activity	GO:0001558//regulation of cell growth;GO:0006306//DNA methylation;GO:0006334//nucleosome assembly;GO:0006342//chromatin silencing;GO:0006950//response to stress;GO:0007599//hemostasis;GO:0035556//intracellular signal transduction
1	ncbi_104921353	LOC104921353	0.434	0.23	1.27942211843095	0.84573055567173	0.597222321379322	2.38625887542668e-49	6.22765841308856e-45	LOC104921353	tripartite motif-containing protein 35-like	-	-	-	-	-	-	-
1	ncbi_104930512	LOC104930512	0.328	0.157	0.682654850350041	0.453372640549104	0.590459005483577	3.17022503727921e-49	8.27365330229129e-45	LOC104930512	phospholipid hydroperoxide glutathione peroxidase	Metabolism;Cellular Processes	Metabolism of other amino acids;Cell growth and death	ko00480//Glutathione metabolism;ko04216//Ferroptosis	K05361;K05361	-	-	-
1	ncbi_104919976	r3hdm2	0.382	0.196	1.06392274240907	0.682077025847129	0.641386817439648	3.42117458008003e-49	8.92858141909285e-45	r3hdm2	R3H domain containing 2	-	-	-	-	-	-	-
1	ncbi_104937788	LOC104937788	0.624	0.376	2.06182366804223	1.51319736342095	0.446320787579216	5.27006604555184e-49	1.37538183656812e-44	LOC104937788	gamma-aminobutyric acid receptor-associated protein-like 2	Organismal Systems;Environmental Information Processing;Environmental Information Processing;Cellular Processes;Cellular Processes;Cellular Processes	Immune system;Signal transduction;Signal transduction;Transport and catabolism;Transport and catabolism;Transport and catabolism	ko04621//NOD-like receptor signaling pathway;ko04068//FoxO signaling pathway;ko04371//Apelin signaling pathway;ko04140//Autophagy - animal;ko04137//Mitophagy - animal;ko04136//Autophagy - other eukaryotes	K08341;K08341;K08341;K08341;K08341;K08341	GO:0005774//vacuolar membrane;GO:0031982//vesicle	GO:0005102//receptor binding;GO:0015631//tubulin binding;GO:0019899//enzyme binding	GO:0006914//autophagy;GO:0006996//organelle organization;GO:0008104//protein localization;GO:0009267//cellular response to starvation;GO:0043462//regulation of ATPase activity;GO:0048193//Golgi vesicle transport;GO:0061136//regulation of proteasomal protein catabolic process
1	ncbi_104929525	mcrip1	0.274	0.122	0.572882632460655	0.367599695223071	0.640104031127114	6.00327767496849e-49	1.56673540761328e-44	mcrip1	MAPK regulated corepressor interacting protein 1	-	-	-	-	-	-	-
1	ncbi_104929651	LOC104929651	0.531	0.303	1.44051828942562	1.02005326106463	0.497943494629143	7.15438504083584e-49	1.86715140795734e-44	LOC104929651	cytochrome b-c1 complex subunit 10	Metabolism;Metabolism;Organismal Systems	Global and overview maps;Energy metabolism;Circulatory system	ko01100//Metabolic pathways;ko00190//Oxidative phosphorylation;ko04260//Cardiac muscle contraction	K00420;K00420;K00420	-	-	-
1	ncbi_104920739	LOC104920739	0.439	0.239	1.09456314122115	0.724200542662977	0.595894017579979	9.24282834913073e-49	2.41219334255614e-44	LOC104920739	cytochrome c oxidase subunit 5A	Metabolism;Metabolism;Organismal Systems	Global and overview maps;Energy metabolism;Circulatory system	ko01100//Metabolic pathways;ko00190//Oxidative phosphorylation;ko04260//Cardiac muscle contraction	K02264;K02264;K02264	-	-	-
1	ncbi_104927568	LOC104927568	0.273	0.123	0.563486385648682	0.345066065507499	0.707508150763834	1.06092618752407e-48	2.76880516420032e-44	LOC104927568	hypothetical protein	-	-	-	-	-	-	-
1	ncbi_113747035	LOC113747035	0.462	0.253	1.26994799513769	0.870918836112073	0.544159238741815	1.72149161343279e-48	4.4927488127369e-44	LOC113747035	capZ-interacting protein-like	-	-	-	-	-	-	GO:0007275//multicellular organism development;GO:0048856//anatomical structure development
1	ncbi_104930450	sidt2	0.393	0.203	1.1349193527375	0.790637821652702	0.52150090742289	1.7343869938944e-48	4.52640317666562e-44	sidt2	SID1 transmembrane family member 2	-	-	-	-	-	-	-
1	ncbi_104932295	pfdn2	0.308	0.146	0.595922277140231	0.365567082817659	0.704988010214789	3.36461667578808e-48	8.78097660047174e-44	pfdn2	prefoldin subunit 2	-	-	-	-	GO:0043234//protein complex	GO:0005515//protein binding	GO:0044267//cellular protein metabolic process
1	ncbi_104938908	LOC104938908	0.707	0.442	2.64724878533583	2.00703446016739	0.399428396446967	3.91279990382083e-48	1.02116251889916e-43	LOC104938908	cytochrome c oxidase subunit 6C-1	Metabolism;Metabolism;Organismal Systems	Global and overview maps;Energy metabolism;Circulatory system	ko01100//Metabolic pathways;ko00190//Oxidative phosphorylation;ko04260//Cardiac muscle contraction	K02268;K02268;K02268	-	-	GO:0015992//proton transport
1	ncbi_104922251	rabac1	0.309	0.145	0.659213503108415	0.446421044418507	0.562340756669382	4.90350210494009e-48	1.27971597934727e-43	rabac1	Rab acceptor 1	-	-	-	-	-	-	-
1	ncbi_104938129	LOC104938129	0.407	0.214	1.00179653239713	0.6980699921635	0.521145922013705	1.15779336623591e-47	3.02160912720248e-43	LOC104938129	vesicle-associated membrane protein 8	-	-	-	-	-	-	-
1	ncbi_104932191	LOC104932191	0.689	0.48	8.38050643136573	5.50424663491287	0.606492312233337	1.1902460566167e-47	3.10630415855826e-43	LOC104932191	C-C chemokine receptor type 9	Environmental Information Processing;Organismal Systems	Signaling molecules and interaction;Immune system	ko04060//Cytokine-cytokine receptor interaction;ko04672//Intestinal immune network for IgA production	K04184;K04184	GO:0031224//intrinsic component of membrane	GO:0001637//G-protein coupled chemoattractant receptor activity	GO:0019221//cytokine-mediated signaling pathway
1	ncbi_104936370	LOC104936370	0.916	0.667	8.38206470895276	6.30261	0.411356089906205	1.28562491910255e-47	3.35522391387383e-43	LOC104936370	neural proliferation differentiation and control protein 1	-	-	-	-	-	-	-
1	ncbi_104928922	glrx	0.403	0.216	1.04336073588265	0.662687888889982	0.654836589041995	2.2902437691812e-47	5.97707818880909e-43	glrx	glutaredoxin	-	-	-	-	-	GO:0015036//disulfide oxidoreductase activity	GO:0019725//cellular homeostasis;GO:0044710//single-organism metabolic process
1	ncbi_104924555	LOC104924555	0.486	0.268	1.17991000421505	0.853988731725173	0.466387885579161	2.75071973116728e-47	7.17882835440036e-43	LOC104924555	cytochrome b-c1 complex subunit 7	Metabolism;Metabolism;Organismal Systems	Global and overview maps;Energy metabolism;Circulatory system	ko01100//Metabolic pathways;ko00190//Oxidative phosphorylation;ko04260//Cardiac muscle contraction	K00417;K00417;K00417	GO:0019866//organelle inner membrane;GO:0044455//mitochondrial membrane part	-	GO:0022904//respiratory electron transport chain
1	ncbi_104919745	glo1	0.293	0.137	0.585091115995596	0.362719111881554	0.689808548735021	3.81147198957187e-47	9.94717959838467e-43	glo1	glyoxalase I	Metabolism	Carbohydrate metabolism	ko00620//Pyruvate metabolism	K01759	-	-	-
1	ncbi_104932686	ypel1	0.331	0.16	0.95931644127206	0.632910404442086	0.600005498403159	4.01968643413483e-47	1.04905776558051e-42	ypel1	yippee like 1	-	-	-	-	-	-	-
1	ncbi_104939779	LOC104939779	0.49	0.275	1.40833280035118	1.02511447188905	0.458203273926797	4.80226506923633e-47	1.2532951377693e-42	LOC104939779	interferon-induced protein 44	-	-	-	-	-	-	-
1	ncbi_104919534	LOC104919534	0.357	0.18	0.8232053012731	0.560175052704811	0.555374538242635	7.52506588717586e-47	1.96389169523516e-42	LOC104919534	ubiquitin-conjugating enzyme E2 D2	Genetic Information Processing;Genetic Information Processing	Folding, sorting and degradation;Folding, sorting and degradation	ko04141//Protein processing in endoplasmic reticulum;ko04120//Ubiquitin mediated proteolysis	K06689;K06689	GO:0031981//nuclear lumen;GO:0031988//membrane-bounded vesicle;GO:0032991//macromolecular complex;GO:0044444//cytoplasmic part	GO:0004842//ubiquitin-protein transferase activity;GO:0032550//purine ribonucleoside binding	GO:0000209//protein polyubiquitination;GO:0001666//response to hypoxia;GO:0002220//innate immune response activating cell surface receptor signaling pathway;GO:0002756//MyD88-independent toll-like receptor signaling pathway;GO:0019941//modification-dependent protein catabolic process;GO:0043618//regulation of transcription from RNA polymerase II promoter in response to stress
1	ncbi_104928804	cflar	0.404	0.214	1.22092315276489	0.807911946858841	0.595702427765948	1.04451127199617e-46	2.7259655176556e-42	cflar	CASP8 and FADD like apoptosis regulator	Cellular Processes;Cellular Processes;Cellular Processes	Cell growth and death;Transport and catabolism;Cell growth and death	ko04210//Apoptosis;ko04140//Autophagy - animal;ko04217//Necroptosis	K04724;K04724;K04724	-	-	GO:0006915//apoptotic process
1	ncbi_104924444	cir1	0.366	0.188	0.95368121873366	0.634568481827425	0.587731239553817	1.28928837159129e-46	3.36478479217896e-42	cir1	corepressor interacting with RBPJ	Environmental Information Processing	Signal transduction	ko04330//Notch signaling pathway	K06066	-	-	-
1	ncbi_104923131	LOC104923131	0.689	0.451	2.91565108231556	2.16637644501907	0.428534124120419	3.19904313486327e-46	8.34886277336616e-42	LOC104923131	actin-related protein 3	Cellular Processes	Cellular community - eukaryotes	ko04530//Tight junction	K18584	GO:0043234//protein complex	GO:0032550//purine ribonucleoside binding	GO:0030036//actin cytoskeleton organization
1	ncbi_104919679	LOC104919679	0.285	0.131	0.613633884167105	0.425270439007751	0.528997573813998	3.69372315144527e-46	9.63987868064186e-42	LOC104919679	STIP1 homology and U box-containing protein 1	Genetic Information Processing;Genetic Information Processing	Folding, sorting and degradation;Folding, sorting and degradation	ko04141//Protein processing in endoplasmic reticulum;ko04120//Ubiquitin mediated proteolysis	K09561;K09561	GO:0044424//intracellular part	GO:0019787//ubiquitin-like protein transferase activity;GO:0019904//protein domain specific binding;GO:0031072//heat shock protein binding	GO:0006511//ubiquitin-dependent protein catabolic process;GO:0019218//regulation of steroid metabolic process;GO:0031396//regulation of protein ubiquitination
1	ncbi_104925293	LOC104925293	0.747	0.492	2.88786598759784	2.15976243970337	0.419131161298298	3.87352841528753e-46	1.01091344582174e-41	LOC104925293	charged multivesicular body protein 5	Cellular Processes;Cellular Processes	Transport and catabolism;Cell growth and death	ko04144//Endocytosis;ko04217//Necroptosis	K12198;K12198	-	-	-
1	ncbi_104927172	LOC104927172	0.334	0.166	0.806315980581171	0.52717112193653	0.613073972841413	7.6491162854781e-46	1.99626636818407e-41	LOC104927172	cAMP-dependent protein kinase type I-alpha regulatory subunit	Organismal Systems	Endocrine system	ko04910//Insulin signaling pathway	K04739	GO:0044424//intracellular part	GO:0019887//protein kinase regulator activity	GO:0001932//regulation of protein phosphorylation
1	ncbi_104926652	LOC104926652	0.579	0.341	1.84622029731413	1.37078509237547	0.429572303164698	8.01991392218137e-46	2.09303713541089e-41	LOC104926652	essential MCU regulator	-	-	-	-	-	-	-
1	ncbi_104940644	taf3	0.47	0.266	1.48364137545891	1.00499738935646	0.561950653296306	8.36313311724583e-46	2.18261048093882e-41	taf3	TATA-box binding protein associated factor 3	Human Diseases;Genetic Information Processing	Infectious diseases;Transcription	ko05168//Herpes simplex infection;ko03022//Basal transcription factors	K14650;K14650	-	-	-
1	ncbi_104937671	ran	0.878	0.689	6.29397079462922	4.82580453689252	0.383201002038673	1.12847774043603e-45	2.94510120698994e-41	ran	RAN	Genetic Information Processing;Genetic Information Processing	Translation;Translation	ko03013//RNA transport;ko03008//Ribosome biogenesis in eukaryotes	K07936;K07936	-	GO:0017111//nucleoside-triphosphatase activity;GO:0032550//purine ribonucleoside binding	GO:0015031//protein transport;GO:0016482//cytoplasmic transport;GO:0035556//intracellular signal transduction
1	ncbi_104930465	cd3e	0.664	0.411	2.99229051012616	2.17998668738413	0.456930922946949	1.24898535187505e-45	3.2596019713235e-41	cd3e	CD3e molecule	-	-	-	-	-	-	-
1	ncbi_109136597	capzb	0.603	0.357	1.82656013396201	1.37926947459786	0.405224900097794	1.51326863649764e-45	3.94932848753153e-41	capzb	capping actin protein of muscle Z-line subunit beta	Cellular Processes	Transport and catabolism	ko04144//Endocytosis	K10365	-	-	-
1	ncbi_104923445	LOC104923445	0.307	0.148	0.730333350479329	0.478006061447356	0.611526199671787	1.56940871962366e-45	4.09584287647383e-41	LOC104923445	flotillin-2a	Organismal Systems	Endocrine system	ko04910//Insulin signaling pathway	K07192	-	-	-
1	ncbi_104921668	snap29	0.698	0.449	2.50419570855403	1.85827827506218	0.430380756711659	2.71300705890441e-45	7.08040582232874e-41	snap29	synaptosome associated protein 29	Cellular Processes;Genetic Information Processing	Transport and catabolism;Folding, sorting and degradation	ko04140//Autophagy - animal;ko04130//SNARE interactions in vesicular transport	K08509;K08509	-	-	-
1	ncbi_104933979	map2k4	0.335	0.167	0.826867916280133	0.581433841797772	0.508041847380479	3.0520953818927e-45	7.96535852766358e-41	map2k4	mitogen-activated protein kinase kinase 4	Environmental Information Processing;Organismal Systems;Environmental Information Processing;Organismal Systems	Signal transduction;Endocrine system;Signal transduction;Immune system	ko04010//MAPK signaling pathway;ko04912//GnRH signaling pathway;ko04012//ErbB signaling pathway;ko04620//Toll-like receptor signaling pathway	K04430;K04430;K04430;K04430	-	-	-
1	ncbi_104918467	LOC104918467	0.65	0.409	2.42483603472429	1.72796056962508	0.488816899847405	4.6360307205443e-45	1.20991129744765e-40	LOC104918467	leupaxin	-	-	-	-	-	GO:0043169//cation binding	-
1	ncbi_104923854	pfdn4	0.34	0.172	0.710396306760264	0.463691010494866	0.615460323680408	5.87036397946192e-45	1.53204759135997e-40	pfdn4	prefoldin subunit 4	-	-	-	-	GO:0043234//protein complex	GO:0005515//protein binding	GO:0044267//cellular protein metabolic process
1	ncbi_104921322	atp5if1	0.924	0.791	7.84990021711484	6.03664089753903	0.37892833359775	6.47689406249376e-45	1.69033981242962e-40	atp5if1	ATP synthase inhibitory factor subunit 1	-	-	-	-	GO:0043231//intracellular membrane-bounded organelle	-	GO:0006140//regulation of nucleotide metabolic process;GO:0006779//porphyrin-containing compound biosynthetic process;GO:0009892//negative regulation of metabolic process;GO:0030099//myeloid cell differentiation
1	ncbi_104933436	calcoco2	0.679	0.425	2.37955938004576	1.84180974481886	0.369570414597885	6.84876485794605e-45	1.78739065262676e-40	calcoco2	calcium binding and coiled-coil domain 2	Cellular Processes	Transport and catabolism	ko04137//Mitophagy - animal	K21348	-	-	-
1	ncbi_104920420	LOC104920420	0.647	0.409	2.14319034215085	1.57584155329255	0.443637502188017	9.11060535156262e-45	2.37768578465081e-40	LOC104920420	peflin	-	-	-	-	-	-	-
1	ncbi_104932543	LOC104932543	0.48	0.269	1.17886147837322	0.863311219830255	0.449441561609386	1.42111783421684e-44	3.70883332373912e-40	LOC104932543	cell division control protein 42 homolog	Environmental Information Processing;Cellular Processes;Cellular Processes;Cellular Processes;Cellular Processes;Human Diseases;Organismal Systems;Cellular Processes;Human Diseases;Environmental Information Processing	Signal transduction;Transport and catabolism;Cell motility;Cellular community - eukaryotes;Cellular community - eukaryotes;Endocrine and metabolic diseases;Endocrine system;Cellular community - eukaryotes;Infectious diseases;Signal transduction	ko04010//MAPK signaling pathway;ko04144//Endocytosis;ko04810//Regulation of actin cytoskeleton;ko04510//Focal adhesion;ko04530//Tight junction;ko04933//AGE-RAGE signaling pathway in diabetic complications;ko04912//GnRH signaling pathway;ko04520//Adherens junction;ko05132//Salmonella infection;ko04370//VEGF signaling pathway	K04393;K04393;K04393;K04393;K04393;K04393;K04393;K04393;K04393;K04393	GO:0044464//cell part	GO:0032550//purine ribonucleoside binding	GO:0035556//intracellular signal transduction
1	ncbi_104918339	med9	0.258	0.119	0.525076437648709	0.301927058190306	0.798327402900386	2.00863294978928e-44	5.24213027236007e-40	med9	mediator complex subunit 9	-	-	-	-	GO:0043234//protein complex	-	GO:0006355//regulation of transcription, DNA-templated
1	ncbi_104934373	serf2	0.725	0.473	2.61948733813974	1.97651130039749	0.40632828487766	2.2843787955747e-44	5.96177178069086e-40	serf2	small EDRK-rich factor 2	-	-	-	-	-	-	-
1	ncbi_104927901	qars	0.606	0.38	2.02663611076753	1.47122354552615	0.462070597378412	2.52914817635089e-44	6.60057091064056e-40	qars	glutaminyl-tRNA synthetase	Metabolism;Genetic Information Processing	Global and overview maps;Translation	ko01100//Metabolic pathways;ko00970//Aminoacyl-tRNA biosynthesis	K01886;K01886	GO:0044424//intracellular part	GO:0004812//aminoacyl-tRNA ligase activity;GO:0032550//purine ribonucleoside binding	GO:0006418//tRNA aminoacylation for protein translation
1	ncbi_104925296	LOC104925296	0.8	0.569	4.31523570354461	3.26398097417925	0.402806715523976	2.69681901801183e-44	7.03815827320727e-40	LOC104925296	myosin regulatory light chain 2	Cellular Processes;Cellular Processes;Cellular Processes	Cell motility;Cellular community - eukaryotes;Cellular community - eukaryotes	ko04810//Regulation of actin cytoskeleton;ko04510//Focal adhesion;ko04530//Tight junction	K12757;K12757;K12757	-	-	-
1	ncbi_104932738	LOC104932738	0.31	0.154	0.859062117487618	0.530336856768656	0.695853439441693	2.95954032626587e-44	7.72380834348866e-40	LOC104932738	Golgi phosphoprotein 3	-	-	-	-	-	-	-
1	ncbi_113748376	smim30	0.322	0.159	0.670789456834808	0.482046558600157	0.476687517168164	7.48028137044486e-44	1.9522038320587e-39	smim30	small integral membrane protein 30	-	-	-	-	GO:0016020//membrane	-	-
1	ncbi_104935850	arrdc2	0.27	0.125	0.883885773213764	0.547200490772279	0.691790414400238	1.09275491383451e-43	2.8518717741253e-39	arrdc2	arrestin domain containing 2	-	-	-	-	-	-	-
1	ncbi_104937802	psme2	0.605	0.361	2.22070927336407	1.68765919662595	0.395996935435408	1.31185128745241e-43	3.4236694899933e-39	psme2	proteasome activator subunit 2	Genetic Information Processing	Folding, sorting and degradation	ko03050//Proteasome	K06697	GO:0043234//protein complex	-	-
1	ncbi_104920796	stat4	0.783	0.567	5.42611939150305	4.01588694673744	0.434202135923722	1.60887384268509e-43	4.19883895463954e-39	stat4	signal transducer and activator of transcription 4	Cellular Processes	Cell growth and death	ko04217//Necroptosis	K11222	-	-	-
1	ncbi_109141800	LOC109141800	0.4	0.214	0.908496732659936	0.640189598212797	0.504982089729609	3.1399626948388e-43	8.19467464099031e-39	LOC109141800	cytochrome c oxidase subunit 8A	Metabolism;Metabolism;Organismal Systems	Global and overview maps;Energy metabolism;Circulatory system	ko01100//Metabolic pathways;ko00190//Oxidative phosphorylation;ko04260//Cardiac muscle contraction	K02273;K02273;K02273	-	-	-
1	ncbi_113746997	ndufa1	0.377	0.198	0.855705302369689	0.601292592130574	0.509046845484057	3.2431441762741e-43	8.46395767124015e-39	ndufa1	NADH:ubiquinone oxidoreductase subunit A1	-	-	-	-	-	-	-
1	ncbi_109142573	LOC109142573	0.381	0.2	0.963123681639105	0.74028665782584	0.379637049661042	5.08273329961666e-43	1.32649173653396e-38	LOC109142573	E3 ubiquitin-protein ligase DTX3L-like	-	-	-	-	-	-	-
1	ncbi_104921532	cap1	0.592	0.364	1.93500110805747	1.43675357611171	0.42952175243571	8.70729352680076e-43	2.27242946462446e-38	cap1	cyclase associated actin cytoskeleton regulatory protein 1	-	-	-	-	-	GO:0008092//cytoskeletal protein binding	GO:0001667//ameboidal-type cell migration;GO:0007010//cytoskeleton organization;GO:0009952//anterior/posterior pattern specification
1	ncbi_104918536	rab1a	0.483	0.276	1.24190384799677	0.914043727512721	0.442218389966907	1.22498755608144e-42	3.19697252386135e-38	rab1a	RAB1A	-	-	-	-	GO:0031090//organelle membrane;GO:0048770//pigment granule	GO:0032550//purine ribonucleoside binding	GO:0000904//cell morphogenesis involved in differentiation;GO:0006996//organelle organization;GO:0009617//response to bacterium;GO:0016032//viral process;GO:0016482//cytoplasmic transport;GO:0030072//peptide hormone secretion;GO:0031325//positive regulation of cellular metabolic process;GO:0032400//melanosome localization;GO:0035459//cargo loading into vesicle;GO:0035556//intracellular signal tra…
1	ncbi_104940209	spcs1	0.377	0.2	0.882405040606043	0.600483384618647	0.555316705034467	2.01078990517464e-42	5.24775949452477e-38	spcs1	signal peptidase complex subunit 1	Genetic Information Processing	Folding, sorting and degradation	ko03060//Protein export	K12946	GO:0031224//intrinsic component of membrane	GO:0016787//hydrolase activity	GO:0016485//protein processing
1	ncbi_104927139	LOC104927139	0.311	0.155	0.735657034609796	0.493592059080499	0.575714149940796	2.41750372263354e-42	6.30920121532902e-38	LOC104927139	Rho guanine nucleotide exchange factor 6	-	-	-	-	-	-	-
1	ncbi_104917907	LOC104917907	0.483	0.285	1.2210812552648	0.882102847980476	0.469140425365284	2.46829130738191e-42	6.4417466540053e-38	LOC104917907	alcohol dehydrogenase class-3	Metabolism;Metabolism;Metabolism;Metabolism;Metabolism;Metabolism;Metabolism;Metabolism	Global and overview maps;Global and overview maps;Carbohydrate metabolism;Metabolism of cofactors and vitamins;Lipid metabolism;Amino acid metabolism;Xenobiotics biodegradation and metabolism;Xenobiotics biodegradation and metabolism	ko01100//Metabolic pathways;ko01200//Carbon metabolism;ko00010//Glycolysis / Gluconeogenesis;ko00830//Retinol metabolism;ko00071//Fatty acid degradation;ko00350//Tyrosine metabolism;ko00980//Metabolism of xenobiotics by cytochrome P450;ko00982//Drug metabolism - cytochrome P450	K00121;K00121;K00121;K00121;K00121;K00121;K00121;K00121	-	GO:0016616//oxidoreductase activity, acting on the CH-OH group of donors, NAD or NADP as acceptor;GO:0046914//transition metal ion binding	GO:0044710//single-organism metabolic process
1	ncbi_104923805	LOC104923805	0.367	0.193	0.98063811144528	0.709043522598384	0.467846645633324	2.64344864327733e-42	6.89887226922517e-38	LOC104923805	AP2-associated protein kinase 1-like	-	-	-	-	-	GO:0004672//protein kinase activity;GO:0032550//purine ribonucleoside binding	GO:0006464//cellular protein modification process
1	ncbi_104933383	psmb8	0.627	0.387	2.14273149538282	1.62405526558294	0.399850350576376	3.36910651258086e-42	8.79269417653353e-38	psmb8	proteasome subunit beta 8	Genetic Information Processing	Folding, sorting and degradation	ko03050//Proteasome	K02740	GO:0043231//intracellular membrane-bounded organelle;GO:0043234//protein complex	GO:0004175//endopeptidase activity	GO:0006508//proteolysis
1	ncbi_104923506	LOC104923506	0.435	0.241	1.08047930793094	0.765443909630419	0.497302875081303	6.76681379130725e-42	1.76600306325537e-37	LOC104923506	uncharacterized LOC104923506	-	-	-	-	-	-	-
1	ncbi_109141882	cd63	0.577	0.355	2.06216167518738	1.45730917012212	0.500850466040809	7.60172881897972e-42	1.98389918717733e-37	cd63	CD63 molecule	Cellular Processes	Transport and catabolism	ko04142//Lysosome	K06497	GO:0031224//intrinsic component of membrane	-	GO:0071684//organism emergence from protective structure
1	ncbi_104939904	brox	0.373	0.196	0.864941228151963	0.640220722296314	0.434032732503904	9.61216291937796e-42	2.50858227869926e-37	brox	BRO1 domain and CAAX motif containing	-	-	-	-	-	-	-
1	ncbi_104939746	LOC104939746	0.537	0.318	1.59364223152179	1.18766568901993	0.424198989274032	1.0521250571868e-41	2.7458359742461e-37	LOC104939746	acyl-CoA-binding protein	Organismal Systems	Endocrine system	ko03320//PPAR signaling pathway	K08762	-	-	-
1	ncbi_104936183	LOC104936183	0.323	0.168	1.13683158524579	0.677746574351935	0.746200722337478	1.76242403063851e-41	4.59957423516038e-37	LOC104936183	matrix-remodeling-associated protein 5	-	-	-	-	-	-	-
1	ncbi_104933388	LOC104933388	0.291	0.146	0.832109992219036	0.486752333414806	0.773586348181548	2.40661711702328e-41	6.28078935200735e-37	LOC104933388	antigen peptide transporter 2	Human Diseases;Cellular Processes;Environmental Information Processing	Infectious diseases;Transport and catabolism;Membrane transport	ko05168//Herpes simplex infection;ko04145//Phagosome;ko02010//ABC transporters	K05654;K05654;K05654	GO:0005774//vacuolar membrane;GO:0031224//intrinsic component of membrane	GO:0032550//purine ribonucleoside binding;GO:0042626//ATPase activity, coupled to transmembrane movement of substances	GO:0010038//response to metal ion;GO:0042886//amide transport;GO:0044763//single-organism cellular process
1	ncbi_104934324	LOC104934324	0.703	0.47	2.99612041097679	2.30036069813627	0.381235510902083	3.32638844496569e-41	8.68120856367146e-37	LOC104934324	protein FAM49B	-	-	-	-	-	-	-
1	ncbi_104932407	psmg4	0.294	0.145	0.608878640010473	0.403259196213557	0.59444726882557	3.39458879787344e-41	8.8591978446901e-37	psmg4	proteasome assembly chaperone 4	-	-	-	-	-	-	-
1	ncbi_104933072	ssr2	0.785	0.552	3.32784723454494	2.5194262660346	0.401493973048455	5.62649879087354e-41	1.46840365444218e-36	ssr2	signal sequence receptor subunit 2	Genetic Information Processing	Folding, sorting and degradation	ko04141//Protein processing in endoplasmic reticulum	K13250	GO:0031090//organelle membrane;GO:0031224//intrinsic component of membrane;GO:0043231//intracellular membrane-bounded organelle	-	-
1	ncbi_104928124	ndufb8	0.281	0.137	0.543058538211204	0.355675951949555	0.610544285798041	6.26625016600779e-41	1.63536596832471e-36	ndufb8	NADH:ubiquinone oxidoreductase subunit B8	Metabolism;Metabolism	Global and overview maps;Energy metabolism	ko01100//Metabolic pathways;ko00190//Oxidative phosphorylation	K03964;K03964	-	-	-
1	ncbi_104919688	nlrc3	0.365	0.196	1.0694698889695	0.711500908768884	0.587958359296568	6.83358457011047e-41	1.78342890110743e-36	nlrc3	NLR family CARD domain containing 3	-	-	-	-	-	GO:0032550//purine ribonucleoside binding	GO:0006915//apoptotic process
1	ncbi_104938246	LOC104938246	0.265	0.125	0.786341084124132	0.556503932054851	0.498763351977879	1.34249646176757e-40	3.503647265921e-36	LOC104938246	SH2 domain-containing protein 1B	-	-	-	-	-	-	-
1	ncbi_113747787	LOC113747787	0.368	0.198	1.01810418200043	0.703750772859331	0.532748692425608	1.35761643802276e-40	3.5431073799518e-36	LOC113747787	midasin-like	-	-	-	-	-	-	-
1	ncbi_104940333	nbeal2	0.328	0.168	0.819354011783387	0.550508175091869	0.573722932268697	1.51877478545476e-40	3.96369843507984e-36	nbeal2	neurobeachin like 2	-	-	-	-	-	-	-
1	ncbi_104923064	LOC104923064	0.283	0.138	0.769814997936992	0.530172063221701	0.538051127628713	1.86343886590706e-40	4.86320275224423e-36	LOC104923064	nuclear receptor ROR-alpha-like	-	-	-	-	GO:0043231//intracellular membrane-bounded organelle	GO:0000981//RNA polymerase II transcription factor activity, sequence-specific DNA binding;GO:0003677//DNA binding;GO:0038023//signaling receptor activity;GO:0046914//transition metal ion binding	GO:0009755//hormone-mediated signaling pathway;GO:0010468//regulation of gene expression;GO:0034645//cellular macromolecule biosynthetic process
1	ncbi_104925111	akip1	0.351	0.186	0.832880716734036	0.570712475044631	0.545345792083306	2.16347232376368e-40	5.64623007055846e-36	akip1	A-kinase interacting protein 1	-	-	-	-	-	-	-
1	ncbi_104933433	chmp2a	0.562	0.342	1.68535917003215	1.25068848689654	0.430333582162327	4.00430537217504e-40	1.04504361603024e-35	chmp2a	charged multivesicular body protein 2A	Cellular Processes;Cellular Processes	Transport and catabolism;Cell growth and death	ko04144//Endocytosis;ko04217//Necroptosis	K12191;K12191	GO:0043231//intracellular membrane-bounded organelle	-	GO:0008104//protein localization;GO:1902582//single-organism intracellular transport
1	ncbi_104940439	tmem263	0.329	0.169	0.696108528797871	0.499750532457519	0.478104147035114	4.86403024844474e-40	1.26941461423911e-35	tmem263	transmembrane protein 263	-	-	-	-	-	-	-
1	ncbi_104920305	trafd1	0.253	0.119	0.506581470754085	0.330050991148542	0.61810537800093	6.346479693617e-40	1.65630427044017e-35	trafd1	TRAF-type zinc finger domain containing 1	-	-	-	-	-	-	-
1	ncbi_104936808	dynlrb1	0.358	0.193	0.79545369439414	0.547965370811689	0.537693226055223	1.5542693398335e-39	4.05633212309748e-35	dynlrb1	dynein light chain roadblock-type 1	-	-	-	-	-	-	-
1	ncbi_104936588	saraf	0.268	0.13	0.576635277735361	0.397917205045298	0.535190822316354	2.0151068286373e-39	5.25902580137762e-35	saraf	store-operated calcium entry associated regulatory factor	-	-	-	-	-	-	-
1	ncbi_104925098	rnf114	0.301	0.152	0.646112937929243	0.451963798597368	0.515579143961031	2.08471822203123e-39	5.4406976158571e-35	rnf114	ring finger protein 114	-	-	-	-	-	GO:0043169//cation binding	-
1	ncbi_104918699	mgrn1	0.338	0.177	0.844659173520926	0.60383302390426	0.484219659595581	2.48722165287839e-39	6.49115106968203e-35	mgrn1	mahogunin ring finger 1	Genetic Information Processing	Folding, sorting and degradation	ko04120//Ubiquitin mediated proteolysis	K10604	-	GO:0043169//cation binding	-
1	ncbi_104932073	atp5mf	0.53	0.317	1.62731574301311	1.23660091040129	0.396114226960756	2.91724384873119e-39	7.61342299641865e-35	atp5mf	ATP synthase membrane subunit f	Metabolism;Metabolism	Global and overview maps;Energy metabolism	ko01100//Metabolic pathways;ko00190//Oxidative phosphorylation	K02130;K02130	-	-	-
1	ncbi_104923123	LOC104923123	0.464	0.271	1.17172543629823	0.862031217303309	0.442822530269192	5.2458570348795e-39	1.36906376896285e-34	LOC104923123	cytochrome c oxidase subunit 7A-related protein	Metabolism;Organismal Systems	Energy metabolism;Circulatory system	ko00190//Oxidative phosphorylation;ko04260//Cardiac muscle contraction	K02270;K02270	GO:0044455//mitochondrial membrane part	GO:0009055//electron carrier activity	-
1	ncbi_104923355	ubald2	0.505	0.3	1.67603197594047	1.21100917057798	0.46883988342116	5.96562552352406e-39	1.55690894912931e-34	ubald2	UBA like domain containing 2	-	-	-	-	-	-	-
1	ncbi_104924419	jade2	0.4	0.226	1.34237865383115	0.900267791991584	0.576365567907119	1.53102114246096e-38	3.9956589775946e-34	jade2	jade family PHD finger 2	-	-	-	-	-	GO:0043169//cation binding	-
1	ncbi_104925957	stat3	0.696	0.47	3.2469553358116	2.40386764911258	0.433730072373517	2.29655375302353e-38	5.9935459846408e-34	stat3	signal transducer and activator of transcription 3	Environmental Information Processing;Cellular Processes;Human Diseases;Organismal Systems	Signal transduction;Cell growth and death;Endocrine and metabolic diseases;Endocrine system	ko04068//FoxO signaling pathway;ko04217//Necroptosis;ko04933//AGE-RAGE signaling pathway in diabetic complications;ko04920//Adipocytokine signaling pathway	K04692;K04692;K04692;K04692	GO:0043231//intracellular membrane-bounded organelle	GO:0001071//nucleic acid binding transcription factor activity;GO:0003676//nucleic acid binding;GO:0060089//molecular transducer activity	GO:0001667//ameboidal-type cell migration;GO:0007163//establishment or maintenance of cell polarity;GO:0007411//axon guidance;GO:0008284//positive regulation of cell proliferation;GO:0010468//regulation of gene expression;GO:0034645//cellular macromolecule biosynthetic process;GO:0035556//intracellular signal transduction;GO:0042246//tissue regeneration
1	ncbi_104926828	LOC104926828	0.325	0.17	0.777917283843452	0.528451983530843	0.55784437052743	4.24520428906776e-38	1.1079134153609e-33	LOC104926828	calcium-regulated heat stable protein 1	-	-	-	-	-	GO:0003676//nucleic acid binding	GO:0010468//regulation of gene expression
1	ncbi_104922517	clic1	0.364	0.196	0.781118023772416	0.596060615559626	0.390081499195764	4.90346060454274e-38	1.27970514857357e-33	clic1	chloride intracellular channel 1	-	-	-	-	-	-	-
1	ncbi_104934564	LOC104934564	0.446	0.253	1.17199119506945	0.906806425560847	0.370095212073532	7.36034370086638e-38	1.92090249905211e-33	LOC104934564	neuronal-specific septin-3	-	-	-	-	-	GO:0032550//purine ribonucleoside binding	GO:0044763//single-organism cellular process
1	ncbi_104931311	tbc1d9	0.403	0.229	1.65753661981262	1.26557351333772	0.389249432352089	9.69970538795483e-38	2.53142911214845e-33	tbc1d9	TBC1 domain family member 9	-	-	-	-	-	-	-
1	ncbi_104931819	LOC104931819	0.337	0.18	0.942635038437399	0.63192824515041	0.576938557329041	1.02910838626852e-37	2.68576706648359e-33	LOC104931819	signaling threshold-regulating transmembrane adapter 1	-	-	-	-	-	-	-
1	ncbi_104931701	LOC104931701	0.276	0.139	0.562777946422088	0.353797853510717	0.669640499561882	1.57186389265299e-37	4.10225038704577e-33	LOC104931701	F-actin-capping protein subunit alpha-1	Cellular Processes	Transport and catabolism	ko04144//Endocytosis	K10364	GO:0015629//actin cytoskeleton	-	GO:0051693//actin filament capping
1	ncbi_104922548	snx3	0.276	0.137	0.514655870700526	0.353905955000101	0.540242046110009	1.66022684306131e-37	4.3328600150214e-33	snx3	sorting nexin 3	Cellular Processes	Transport and catabolism	ko04144//Endocytosis	K17918	-	GO:0005543//phospholipid binding	GO:0020027//hemoglobin metabolic process;GO:0030099//myeloid cell differentiation
1	ncbi_104935922	kansl1	0.503	0.303	1.50544820281834	1.14083224149514	0.400106410825146	2.3794898844748e-37	6.20999270050233e-33	kansl1	KAT8 regulatory NSL complex subunit 1	-	-	-	-	-	-	-
1	ncbi_104936948	sart1	0.373	0.208	0.954739635978494	0.681743851068214	0.485877571058743	2.94278269025848e-37	7.68007426503658e-33	sart1	spliceosome associated factor 1	Genetic Information Processing	Transcription	ko03040//Spliceosome	K11984	-	-	-
1	ncbi_104921042	irf1	0.702	0.511	5.39135771584124	3.78694	0.509615146689566	4.45274229178076e-37	1.16207668330894e-32	irf1	interferon regulatory factor 1	Organismal Systems	Immune system	ko04625//C-type lectin receptor signaling pathway	K09444	GO:0043231//intracellular membrane-bounded organelle	GO:0001071//nucleic acid binding transcription factor activity;GO:0003676//nucleic acid binding	GO:0010468//regulation of gene expression;GO:0034645//cellular macromolecule biosynthetic process
1	ncbi_104918495	LOC104918495	0.41	0.236	1.03587246839168	0.727899401820975	0.509035412381579	4.62896004837672e-37	1.20806599342536e-32	LOC104918495	transcription factor BTF3 homolog 4	-	-	-	-	-	-	-
1	ncbi_104922437	snx17	0.351	0.189	0.882744849278661	0.647704263006147	0.446661258515626	5.46408696615997e-37	1.42601741642843e-32	snx17	sorting nexin 17	-	-	-	-	-	GO:0005543//phospholipid binding	-
1	ncbi_104935914	LOC104935914	0.37	0.203	0.97002349990772	0.723047206676602	0.423929856964738	8.91336964208465e-37	2.32621120919125e-32	LOC104935914	serine/arginine-rich splicing factor 11	-	-	-	-	-	-	-
1	ncbi_104931818	LOC104931818	0.368	0.205	0.890724388100434	0.601613653338926	0.566141787012198	1.04310774874601e-36	2.72230260267733e-32	LOC104931818	translocon-associated protein subunit alpha	Genetic Information Processing	Folding, sorting and degradation	ko04141//Protein processing in endoplasmic reticulum	K13249	GO:0031090//organelle membrane;GO:0031224//intrinsic component of membrane	-	-
1	ncbi_104936205	eif3f	0.765	0.547	3.11684584222839	2.41113454431906	0.370374644318269	1.47000661737092e-36	3.83642327001463e-32	eif3f	eukaryotic translation initiation factor 3 subunit F	Genetic Information Processing	Translation	ko03013//RNA transport	K03249	GO:0043234//protein complex;GO:0044424//intracellular part	-	GO:0006412//translation
1	ncbi_109141199	LOC109141199	0.386	0.216	1.01851395219553	0.751281804069536	0.439039677365865	1.54651652883844e-36	4.03609883696257e-32	LOC109141199	putative transcription factor p65 homolog	Environmental Information Processing;Cellular Processes;Organismal Systems;Human Diseases;Cellular Processes;Human Diseases;Organismal Systems;Organismal Systems;Organismal Systems;Human Diseases;Cellular Processes;Organismal Systems;Organismal Systems	Signal transduction;Cell growth and death;Immune system;Infectious diseases;Cell growth and death;Endocrine and metabolic diseases;Immune system;Immune system;Endocrine system;Infectious diseases;Transport and catabolism;Immune system;Immune system	ko04010//MAPK signaling pathway;ko04218//Cellular senescence;ko04621//NOD-like receptor signaling pathway;ko05168//Herpes simplex infection;ko04210//Apoptosis;ko04933//AGE-RAGE signaling pathway in diabetic complications;ko04625//C-type lectin receptor signaling pathway;ko04620//Toll-like receptor signaling pathway;ko04920//Adipocytokine signaling pathway;ko05132//Salmonella infection;ko04137//Mi…	K04735;K04735;K04735;K04735;K04735;K04735;K04735;K04735;K04735;K04735;K04735;K04735;K04735	GO:0043231//intracellular membrane-bounded organelle	GO:0001071//nucleic acid binding transcription factor activity	GO:0006355//regulation of transcription, DNA-templated;GO:0009798//axis specification;GO:0009888//tissue development;GO:0042981//regulation of apoptotic process
1	ncbi_104926050	mien1	0.455	0.267	1.13224391345658	0.87252433672879	0.375917506880663	7.39900488172244e-36	1.93099229403192e-31	mien1	migration and invasion enhancer 1	-	-	-	-	-	GO:0005488//binding	-
1	ncbi_104925342	enpp4	0.352	0.192	0.921156024634877	0.688147051376398	0.420728649529887	7.77756225409831e-36	2.02978819707458e-31	enpp4	ectonucleotide pyrophosphatase/phosphodiesterase 4	Metabolism	Nucleotide metabolism	ko00230//Purine metabolism	K18424	-	GO:0004551//nucleotide diphosphatase activity	GO:0030193//regulation of blood coagulation
1	ncbi_104933700	ahcy	0.536	0.334	1.71121321713826	1.31069839641579	0.384683784264814	8.22663969482157e-36	2.14698842755453e-31	ahcy	adenosylhomocysteinase	Metabolism;Metabolism	Global and overview maps;Amino acid metabolism	ko01100//Metabolic pathways;ko00270//Cysteine and methionine metabolism	K01251;K01251	-	GO:0016802//trialkylsulfonium hydrolase activity	GO:0000096//sulfur amino acid metabolic process
1	ncbi_104932077	rnf216	0.279	0.142	0.662102202507035	0.459263990524094	0.527730258808542	8.38169118946075e-36	2.18745376662547e-31	rnf216	ring finger protein 216	-	-	-	-	-	-	-
1	ncbi_104921467	klf12	0.521	0.326	2.02931223320942	1.55547371516414	0.383636841519365	8.57714723301778e-36	2.23846388487298e-31	klf12	Kruppel like factor 12	-	-	-	-	-	GO:0001071//nucleic acid binding transcription factor activity;GO:0043169//cation binding	GO:0006355//regulation of transcription, DNA-templated
1	ncbi_104920798	eif3i	0.616	0.406	1.94582527950223	1.46558273637982	0.408907758124331	8.71078739450157e-36	2.27334129421702e-31	eif3i	eukaryotic translation initiation factor 3 subunit I	Genetic Information Processing	Translation	ko03013//RNA transport	K03246	GO:0043234//protein complex;GO:0070993//translation preinitiation complex	GO:0008135//translation factor activity, RNA binding	GO:0006417//regulation of translation
1	ncbi_104939180	LOC104939180	0.295	0.151	0.802095108189803	0.571702972466781	0.488507522635583	1.00031808380799e-35	2.61063013512209e-31	LOC104939180	NACHT	-	-	-	-	-	-	-
1	ncbi_109140931	LOC109140931	0.516	0.319	1.82230964142877	1.27440335091639	0.515946153011553	1.07695514215416e-35	2.81063752999393e-31	LOC109140931	transmembrane 4 L6 family member 1-like	-	-	-	-	-	-	-
1	ncbi_104935836	smim13	0.278	0.142	0.5942597102443	0.404835486938771	0.553757813223244	1.50928673866385e-35	3.93893653056492e-31	smim13	small integral membrane protein 13	-	-	-	-	-	-	-
1	ncbi_104919446	ndufa2	0.296	0.156	0.597884770477965	0.426080944548888	0.488739930678765	3.07907531048084e-35	8.0357707452929e-31	ndufa2	NADH:ubiquinone oxidoreductase subunit A2	Metabolism;Metabolism	Global and overview maps;Energy metabolism	ko01100//Metabolic pathways;ko00190//Oxidative phosphorylation	K03946;K03946	GO:0019866//organelle inner membrane;GO:0044425//membrane part	-	GO:0044710//single-organism metabolic process
1	ncbi_104940005	LOC104940005	0.268	0.135	0.617651914168931	0.433147538799972	0.511935497715777	5.71418081919311e-35	1.49128691019302e-30	LOC104940005	hypothetical protein	-	-	-	-	-	-	-
1	ncbi_104930862	LOC104930862	0.773	0.548	3.66764188965969	2.72240648474242	0.429970287459762	2.06757414864535e-34	5.39595501313463e-30	LOC104930862	leukocyte surface antigen CD53-like	-	-	-	-	-	-	-
1	ncbi_104931276	LOC104931276	0.281	0.146	0.66962166411787	0.461958140913319	0.535584072171767	2.36073000268349e-34	6.16103316100336e-30	LOC104931276	cyclic AMP-dependent transcription factor ATF-1	-	-	-	-	GO:0043231//intracellular membrane-bounded organelle	GO:0001071//nucleic acid binding transcription factor activity;GO:0003677//DNA binding	GO:0010468//regulation of gene expression
1	ncbi_104919816	actr10	0.274	0.14	0.546340943644232	0.396060955596873	0.464079060134635	3.21865694710644e-34	8.40005090055838e-30	actr10	actin related protein 10 homolog	-	-	-	-	-	-	-
1	ncbi_104933858	twf1	0.277	0.143	0.573291245307059	0.407144780373779	0.493726340917782	3.22679960680659e-34	8.42130161384383e-30	twf1	twinfilin actin binding protein 1	-	-	-	-	GO:0044464//cell part	-	GO:0030833//regulation of actin filament polymerization
1	ncbi_104927636	LOC104927636	0.476	0.292	1.31495419988588	0.951130032488224	0.46729805520754	4.90697000593962e-34	1.28062103215012e-29	LOC104927636	L-lactate dehydrogenase B chain	Metabolism;Metabolism;Metabolism;Metabolism;Metabolism	Global and overview maps;Carbohydrate metabolism;Amino acid metabolism;Carbohydrate metabolism;Carbohydrate metabolism	ko01100//Metabolic pathways;ko00010//Glycolysis / Gluconeogenesis;ko00270//Cysteine and methionine metabolism;ko00620//Pyruvate metabolism;ko00640//Propanoate metabolism	K00016;K00016;K00016;K00016;K00016	GO:0044424//intracellular part	GO:0004457//lactate dehydrogenase activity	GO:0005975//carbohydrate metabolic process;GO:0044710//single-organism metabolic process
1	ncbi_104925548	eif3l	0.387	0.221	0.850906144429231	0.646370227350568	0.396639263148453	8.34366518916685e-34	2.17752974106876e-29	eif3l	eukaryotic translation initiation factor 3 subunit L	-	-	-	-	GO:0043234//protein complex;GO:0070993//translation preinitiation complex	GO:0008135//translation factor activity, RNA binding	GO:0006417//regulation of translation
1	ncbi_104937343	ranbp9	0.299	0.156	0.680400972839801	0.525102048483649	0.373787379976558	8.86955665766374e-34	2.31477689651708e-29	ranbp9	RAN binding protein 9	-	-	-	-	-	-	-
1	ncbi_104939946	LOC104939946	0.402	0.233	1.00198670287123	0.764921300142539	0.38948013587427	9.20903547376134e-34	2.40337407794223e-29	LOC104939946	ras-related protein Rab-11B	Cellular Processes	Transport and catabolism	ko04144//Endocytosis	K07905	-	-	-
1	ncbi_104931926	gnb4	0.373	0.213	1.17214853746971	0.85931942419089	0.447888991742832	1.20256377052521e-33	3.13845092831669e-29	gnb4	G protein subunit beta 4	Environmental Information Processing	Signal transduction	ko04371//Apelin signaling pathway	K04538	-	-	-
1	ncbi_104940385	LOC104940385	0.335	0.185	0.862686132848358	0.626345730821571	0.461876548731123	1.21325724336963e-33	3.16635875374606e-29	LOC104940385	serine/threonine-protein phosphatase 2A 56 kDa regulatory subunit gamma isoform	Organismal Systems;Cellular Processes;Genetic Information Processing	Circulatory system;Cell growth and death;Translation	ko04261//Adrenergic signaling in cardiomyocytes;ko04114//Oocyte meiosis;ko03015//mRNA surveillance pathway	K11584;K11584;K11584	-	-	-
1	ncbi_104918197	arid4b	0.373	0.216	1.22238016376876	0.874321210205492	0.48345773431744	1.24614021375476e-33	3.25217672985717e-29	arid4b	AT-rich interaction domain 4B	-	-	-	-	GO:0043231//intracellular membrane-bounded organelle	-	GO:0010468//regulation of gene expression
1	ncbi_104933314	LOC104933314	0.334	0.182	0.680828544898998	0.512490552454273	0.409766116351648	1.45189341593736e-33	3.78915143691331e-29	LOC104933314	transforming protein RhoA	Cellular Processes;Cellular Processes;Cellular Processes;Cellular Processes;Organismal Systems;Environmental Information Processing;Environmental Information Processing;Organismal Systems;Organismal Systems;Cellular Processes;Environmental Information Processing	Transport and catabolism;Cell motility;Cellular community - eukaryotes;Cellular community - eukaryotes;Immune system;Signal transduction;Signal transduction;Circulatory system;Immune system;Cellular community - eukaryotes;Signal transduction	ko04144//Endocytosis;ko04810//Regulation of actin cytoskeleton;ko04510//Focal adhesion;ko04530//Tight junction;ko04621//NOD-like receptor signaling pathway;ko04150//mTOR signaling pathway;ko04310//Wnt signaling pathway;ko04270//Vascular smooth muscle contraction;ko04625//C-type lectin receptor signaling pathway;ko04520//Adherens junction;ko04350//TGF-beta signaling pathway	K04513;K04513;K04513;K04513;K04513;K04513;K04513;K04513;K04513;K04513;K04513	GO:0044464//cell part	GO:0032550//purine ribonucleoside binding	GO:0001667//ameboidal-type cell migration;GO:0007166//cell surface receptor signaling pathway;GO:0007265//Ras protein signal transduction;GO:0009653//anatomical structure morphogenesis;GO:0032970//regulation of actin filament-based process;GO:0042981//regulation of apoptotic process;GO:0044767//single-organism developmental process;GO:0051293//establishment of spindle localization
1	ncbi_104929243	mras	0.251	0.125	0.639430105697012	0.461267846143173	0.471181941640457	2.72845487513155e-33	7.12072153311832e-29	mras	muscle RAS oncogene homolog	Environmental Information Processing;Cellular Processes;Cellular Processes;Environmental Information Processing;Cellular Processes;Organismal Systems;Cellular Processes	Signal transduction;Cell motility;Cell growth and death;Signal transduction;Transport and catabolism;Immune system;Transport and catabolism	ko04010//MAPK signaling pathway;ko04810//Regulation of actin cytoskeleton;ko04218//Cellular senescence;ko04371//Apelin signaling pathway;ko04140//Autophagy - animal;ko04625//C-type lectin receptor signaling pathway;ko04137//Mitophagy - animal	K07831;K07831;K07831;K07831;K07831;K07831;K07831	-	GO:0032550//purine ribonucleoside binding	GO:0035556//intracellular signal transduction
1	ncbi_104932839	naa10	0.417	0.241	0.941818411324094	0.718002171943249	0.391460717542723	2.77743201268911e-33	7.24854206671605e-29	naa10	N(alpha)-acetyltransferase 10	-	-	-	-	-	-	-
1	ncbi_104936878	cd200r1	0.4	0.236	1.6330168460828	1.14752458195571	0.509014614727154	3.23212502913863e-33	8.43519990104601e-29	cd200r1	CD200 receptor 1	-	-	-	-	-	-	-
1	ncbi_104918526	mdh1	0.425	0.249	1.04673827784296	0.809735691977328	0.370377785842635	3.83219682427904e-33	1.00012672720034e-28	mdh1	malate dehydrogenase 1	Metabolism;Metabolism;Metabolism;Metabolism;Metabolism;Metabolism	Global and overview maps;Global and overview maps;Amino acid metabolism;Carbohydrate metabolism;Carbohydrate metabolism;Carbohydrate metabolism	ko01100//Metabolic pathways;ko01200//Carbon metabolism;ko00270//Cysteine and methionine metabolism;ko00620//Pyruvate metabolism;ko00630//Glyoxylate and dicarboxylate metabolism;ko00020//Citrate cycle (TCA cycle)	K00025;K00025;K00025;K00025;K00025;K00025	-	GO:0016615//malate dehydrogenase activity	GO:0005975//carbohydrate metabolic process;GO:0006101//citrate metabolic process;GO:0043648//dicarboxylic acid metabolic process
1	ncbi_113744293	spag7	0.46	0.277	1.14178789299986	0.879533375708019	0.376484439956417	7.88556415175766e-33	2.05797453232571e-28	spag7	sperm associated antigen 7	-	-	-	-	-	-	-
1	ncbi_104935491	LOC104935491	0.419	0.243	1.12413595111459	0.871872607763349	0.366627264733381	1.10772338951448e-32	2.89093650195489e-28	LOC104935491	transcription factor E3	Cellular Processes	Transport and catabolism	ko04137//Mitophagy - animal	K09105	-	-	-
1	ncbi_104938333	LOC104938333	0.429	0.256	1.40829428831719	1.0807538327364	0.381910889898556	1.35359912164619e-32	3.53262298767221e-28	LOC104938333	glucocorticoid receptor	Environmental Information Processing	Signaling molecules and interaction	ko04080//Neuroactive ligand-receptor interaction	K05771	GO:0043231//intracellular membrane-bounded organelle	GO:0001071//nucleic acid binding transcription factor activity;GO:0003677//DNA binding;GO:0003707//steroid hormone receptor activity;GO:0008289//lipid binding;GO:0046914//transition metal ion binding	GO:0006355//regulation of transcription, DNA-templated;GO:0006811//ion transport;GO:0031958//corticosteroid receptor signaling pathway;GO:0043401//steroid hormone mediated signaling pathway;GO:0044767//single-organism developmental process;GO:0051384//response to glucocorticoid
1	ncbi_104929959	eif3b	0.59	0.39	1.86052565769935	1.42708021100666	0.382643860427819	1.37461236819962e-32	3.58746335852738e-28	eif3b	eukaryotic translation initiation factor 3 subunit B	Genetic Information Processing	Translation	ko03013//RNA transport	K03253	GO:0043234//protein complex;GO:0070993//translation preinitiation complex	GO:0005515//protein binding;GO:0008135//translation factor activity, RNA binding	GO:0006417//regulation of translation;GO:0022618//ribonucleoprotein complex assembly
1	ncbi_104937245	ctsz	0.394	0.232	1.19245660271835	0.908885896031782	0.391765671830195	2.63601028662477e-32	6.87945964603332e-28	ctsz	cathepsin Z	Cellular Processes;Cellular Processes	Cell growth and death;Transport and catabolism	ko04210//Apoptosis;ko04142//Lysosome	K08568;K08568	-	GO:0070011//peptidase activity, acting on L-amino acid peptides	GO:0019538//protein metabolic process
1	ncbi_104917880	LOC104917880	0.388	0.229	1.46411416345966	1.01103665125511	0.534192753760942	2.69825758953324e-32	7.04191265716386e-28	LOC104917880	OTU domain-containing protein 7A	-	-	-	-	-	GO:0046914//transition metal ion binding	-
1	ncbi_104919582	snip1	0.33	0.183	0.820097535422255	0.623101114378122	0.396329204728737	3.67984559117844e-32	9.60366102385749e-28	snip1	Smad nuclear interacting protein 1	-	-	-	-	-	-	-
1	ncbi_104940528	LOC104940528	0.494	0.329	5.4814863827983	2.81853680096283	0.959620748936689	4.7449951599968e-32	1.23834883685597e-27	LOC104940528	P2X purinoceptor 5	Environmental Information Processing;Environmental Information Processing	Signaling molecules and interaction;Signal transduction	ko04080//Neuroactive ligand-receptor interaction;ko04020//Calcium signaling pathway	K05219;K05219	-	-	-
1	ncbi_104922468	LOC104922468	0.505	0.313	1.45482398757113	1.12959529697369	0.365038631558468	1.42950699815796e-31	3.73072736379265e-27	LOC104922468	ATP synthase subunit alpha	Metabolism;Metabolism	Global and overview maps;Energy metabolism	ko01100//Metabolic pathways;ko00190//Oxidative phosphorylation	K02132;K02132	GO:0033178//proton-transporting two-sector ATPase complex, catalytic domain	GO:0015078//hydrogen ion transmembrane transporter activity;GO:0019829//cation-transporting ATPase activity;GO:0032550//purine ribonucleoside binding	GO:0006754//ATP biosynthetic process;GO:0015988//energy coupled proton transmembrane transport, against electrochemical gradient
1	ncbi_104924930	mtfp1	0.321	0.176	0.693233005903851	0.539812411384448	0.360882197415529	2.41017220553425e-31	6.29006742200329e-27	mtfp1	mitochondrial fission process 1	-	-	-	-	-	-	-
1	ncbi_104918186	pbxip1	0.398	0.235	1.43691751378007	1.09494390631219	0.392120283460735	2.90215095090961e-31	7.5740335516839e-27	pbxip1	PBX homeobox interacting protein 1	-	-	-	-	-	-	-
1	ncbi_104939890	LOC104939890	0.256	0.132	0.578518914953431	0.418224799688281	0.468085517026009	2.97544117969161e-31	7.76530639075916e-27	LOC104939890	homocysteine-responsive endoplasmic reticulum-resident ubiquitin-like domain member 2 protein	-	-	-	-	-	-	-
1	ncbi_104919782	usp8	0.252	0.128	0.549797227754784	0.413566374643812	0.410780741453562	4.56863923577714e-31	1.19232346775312e-26	usp8	ubiquitin specific peptidase 8	Cellular Processes;Cellular Processes	Transport and catabolism;Transport and catabolism	ko04144//Endocytosis;ko04137//Mitophagy - animal	K11839;K11839	-	-	-
1	ncbi_104939656	tapbp	0.343	0.197	0.881156242823331	0.657861962786016	0.42161295497183	5.3190306120834e-31	1.38816060914153e-26	tapbp	TAP binding protein	-	-	-	-	-	-	GO:0002474//antigen processing and presentation of peptide antigen via MHC class I
1	ncbi_104932722	bsdc1	0.304	0.165	0.664300291841484	0.515133354865564	0.366889590688044	6.58254606115531e-31	1.71791287104031e-26	bsdc1	BSD domain containing 1	-	-	-	-	-	-	-
1	ncbi_104933408	LOC104933408	0.318	0.177	0.650676417945039	0.502132746925875	0.373871453588193	7.09430973989947e-31	1.85147295591896e-26	LOC104933408	obg-like ATPase 1	-	-	-	-	GO:0043231//intracellular membrane-bounded organelle;GO:0043232//intracellular non-membrane-bounded organelle	GO:0017111//nucleoside-triphosphatase activity;GO:0032550//purine ribonucleoside binding;GO:0043021//ribonucleoprotein complex binding	-
1	ncbi_104937710	atp5pf	0.372	0.213	0.841148015524756	0.653215923175617	0.364799732339383	7.35487054414771e-31	1.91947411461167e-26	atp5pf	ATP synthase peripheral stalk subunit F6	Metabolism;Metabolism	Global and overview maps;Energy metabolism	ko01100//Metabolic pathways;ko00190//Oxidative phosphorylation	K02131;K02131	GO:0019866//organelle inner membrane;GO:0043231//intracellular membrane-bounded organelle	GO:0003824//catalytic activity;GO:0015077//monovalent inorganic cation transmembrane transporter activity	GO:0006754//ATP biosynthetic process;GO:0006818//hydrogen transport
1	ncbi_113746028	LOC113746028	0.326	0.184	0.789561167992423	0.574110169219636	0.459723426949992	1.36345665095251e-30	3.55834916765586e-26	LOC113746028	alpha-soluble NSF attachment protein	-	-	-	-	-	-	GO:0015031//protein transport
1	ncbi_104925312	ndufb2	0.256	0.135	0.489216200166309	0.346662344778944	0.496941042465031	2.39752922819793e-30	6.25707177975095e-26	ndufb2	NADH:ubiquinone oxidoreductase subunit B2	Metabolism;Metabolism	Global and overview maps;Energy metabolism	ko01100//Metabolic pathways;ko00190//Oxidative phosphorylation	K03958;K03958	GO:0044455//mitochondrial membrane part	-	-
1	ncbi_109139480	ndufb1	0.284	0.155	0.575447467198394	0.42869723546889	0.424725116524444	2.68079422197629e-29	6.99633676051373e-25	ndufb1	NADH:ubiquinone oxidoreductase subunit B1	Metabolism;Metabolism	Global and overview maps;Energy metabolism	ko01100//Metabolic pathways;ko00190//Oxidative phosphorylation	K03957;K03957	GO:0043231//intracellular membrane-bounded organelle	-	GO:0044710//single-organism metabolic process
1	ncbi_104919902	LOC104919902	0.266	0.143	0.61094753410201	0.445727399147438	0.454886845027988	9.02371116909504e-29	2.35500814091042e-24	LOC104919902	cell adhesion molecule 2-like	-	-	-	-	-	-	-
1	ncbi_104919114	LOC104919114	0.27	0.145	0.547006990419971	0.422498803839385	0.372612013005718	9.18144808011824e-29	2.39617431994926e-24	LOC104919114	serine/threonine-protein kinase PAK 2	Environmental Information Processing;Cellular Processes;Cellular Processes;Environmental Information Processing	Signal transduction;Cell motility;Cellular community - eukaryotes;Signal transduction	ko04010//MAPK signaling pathway;ko04810//Regulation of actin cytoskeleton;ko04510//Focal adhesion;ko04012//ErbB signaling pathway	K04410;K04410;K04410;K04410	-	GO:0004672//protein kinase activity;GO:0032550//purine ribonucleoside binding	GO:0006464//cellular protein modification process;GO:0006796//phosphate-containing compound metabolic process
1	ncbi_104937236	LOC104937236	0.318	0.18	0.647719663107086	0.484394476968722	0.419187125646152	1.06893790566843e-28	2.78971414621347e-24	LOC104937236	dynein light chain Tctex-type 1-like	-	-	-	-	-	-	-
1	ncbi_104919668	LOC104919668	0.445	0.283	1.79724232357548	1.33092060777246	0.433360427645425	1.19821068439305e-28	3.12709024412898e-24	LOC104919668	equilibrative nucleoside transporter 2	-	-	-	-	-	-	-
1	ncbi_104929894	hdac7	0.393	0.242	1.46124582077195	1.00020932114795	0.546896943610417	3.94342702412075e-28	1.02915558475503e-23	hdac7	histone deacetylase 7	-	-	-	-	-	-	-
1	ncbi_104928571	ikzf2	0.286	0.159	0.999827821536724	0.754126649728635	0.406872839187982	4.40495105396484e-28	1.14960412606374e-23	ikzf2	IKAROS family zinc finger 2	-	-	-	-	-	-	-
1	ncbi_104937816	LOC104937816	0.341	0.2	0.950835009688657	0.713945299406449	0.413381481179667	4.67806271090049e-28	1.22088080629081e-23	LOC104937816	olfactory receptor 2A25	-	-	-	-	GO:0031224//intrinsic component of membrane	-	GO:0007166//cell surface receptor signaling pathway
1	ncbi_104929883	LOC104929883	0.271	0.147	0.794783953014593	0.599616893910294	0.406521713249204	9.31473240007275e-28	2.43095886177099e-23	LOC104929883	insulin receptor substrate 2	Environmental Information Processing;Organismal Systems;Cellular Processes;Organismal Systems	Signal transduction;Endocrine system;Transport and catabolism;Endocrine system	ko04068//FoxO signaling pathway;ko04910//Insulin signaling pathway;ko04140//Autophagy - animal;ko04920//Adipocytokine signaling pathway	K07187;K07187;K07187;K07187	-	-	-
1	ncbi_104933928	LOC104933928	0.256	0.141	0.526390243085188	0.406812038060296	0.371770377305415	5.16351047100275e-26	1.3475729627223e-21	LOC104933928	coatomer subunit beta'	-	-	-	-	GO:0043234//protein complex	-	GO:0015031//protein transport;GO:0048568//embryonic organ development
1	ncbi_104934288	LOC104934288	0.359	0.225	2.25016799556897	1.39942147217567	0.685202182726174	1.95846251961319e-25	5.11119548368651e-21	LOC104934288	claudin-4	Cellular Processes;Environmental Information Processing	Cellular community - eukaryotes;Signaling molecules and interaction	ko04530//Tight junction;ko04514//Cell adhesion molecules (CAMs)	K06087;K06087	-	-	-
1	ncbi_104920057	snap23	0.279	0.159	0.603124880763272	0.459743524525695	0.391627497587629	1.9868450364486e-25	5.18526817612356e-21	snap23	synaptosome associated protein 23	Genetic Information Processing	Folding, sorting and degradation	ko04130//SNARE interactions in vesicular transport	K08508	-	-	-
1	ncbi_104935381	LOC104935381	0.371	0.227	0.981027488098259	0.741928222868148	0.403013939442731	2.06626455371207e-25	5.39253723227776e-21	LOC104935381	nuclear factor of activated T-cells	Cellular Processes;Environmental Information Processing;Organismal Systems;Environmental Information Processing	Cell growth and death;Signal transduction;Immune system;Signal transduction	ko04218//Cellular senescence;ko04310//Wnt signaling pathway;ko04625//C-type lectin receptor signaling pathway;ko04370//VEGF signaling pathway	K17332;K17332;K17332;K17332	-	-	-
1	ncbi_104920927	selenof	0.268	0.15	0.530916473723267	0.409477175384736	0.374701870286052	3.53061031850206e-25	9.21418680922668e-21	selenof	selenoprotein F	-	-	-	-	GO:0044432//endoplasmic reticulum part	GO:0005488//binding	-
1	ncbi_104921853	LOC104921853	0.252	0.147	0.644257460472113	0.488226729707706	0.400086055775286	5.38993689233615e-21	1.40666573016189e-16	LOC104921853	F-BAR domain only protein 1	-	-	-	-	-	-	-
1	ncbi_104935890	LOC104935890	0.436	0.295	1.43727340914141	1.10125194497025	0.384189961231224	6.98723585512956e-19	1.82352881347171e-14	LOC104935890	uncharacterized LOC104935890	-	-	-	-	-	-	-
2	ncbi_104938773	LOC104938773	0.339	0.011	2.43638202027614	0.0500968251634797	5.60387737576534	0	0	LOC104938773	signal-regulatory protein beta-2	-	-	-	-	-	-	-
2	ncbi_113746045	LOC113746045	0.422	0.03	3.82292543345506	0.17997636531155	4.40879769268199	0	0	LOC113746045	uncharacterized LOC113746045	-	-	-	-	-	-	-
2	ncbi_104936154	il2rb	0.561	0.106	4.53889681558075	0.444125510576771	3.35330234410383	0	0	il2rb	interleukin 2 receptor subunit beta	Cellular Processes;Environmental Information Processing	Transport and catabolism;Signaling molecules and interaction	ko04144//Endocytosis;ko04060//Cytokine-cytokine receptor interaction	K05069;K05069	-	-	-
2	ncbi_109136728	LOC109136728	0.787	0.345	219.634889710183	23.4855195602207	3.22526383411141	0	0	LOC109136728	C-C motif chemokine 5-like	-	-	-	-	-	-	-
2	ncbi_104935099	LOC104935099	0.806	0.256	54.4154041727077	7.67639282799927	2.82551466799059	0	0	LOC104935099	C-C motif chemokine 20	Environmental Information Processing	Signaling molecules and interaction	ko04060//Cytokine-cytokine receptor interaction	K14625	-	-	-
2	ncbi_104934977	LOC104934977	0.658	0.111	5.76307984468566	0.857502538704618	2.74862716008745	0	0	LOC104934977	T-cell surface glycoprotein CD3 zeta chain	-	-	-	-	-	-	-
2	ncbi_104918756	midn	0.915	0.523	26.2913627848516	5.02981715044702	2.38601106482959	0	0	midn	midnolin	-	-	-	-	-	-	-
2	ncbi_104918586	LOC104918586	0.722	0.209	6.8101158279987	1.66142995703503	2.03525386330499	0	0	LOC104918586	tumor necrosis factor ligand superfamily member 14	Environmental Information Processing;Human Diseases	Signaling molecules and interaction;Infectious diseases	ko04060//Cytokine-cytokine receptor interaction;ko05168//Herpes simplex infection	K05477;K05477	-	-	-
2	ncbi_104921721	LOC104921721	0.801	0.388	10.8199212456262	2.0406490231662	2.40659002260248	6.8345351823634e-308	1.7836769918932e-303	LOC104921721	fibroin heavy chain	-	-	-	-	-	-	-
2	ncbi_104927653	LOC104927653	0.304	0.028	1.70884	0.130132520832907	3.71496740773073	1.99958443683624e-296	5.21851546325521e-292	LOC104927653	P2Y purinoceptor 13	Environmental Information Processing	Signaling molecules and interaction	ko04080//Neuroactive ligand-receptor interaction	K08388	GO:0031224//intrinsic component of membrane	GO:0001608//G-protein coupled nucleotide receptor activity	GO:0030818//negative regulation of cAMP biosynthetic process;GO:0035588//G-protein coupled purinergic receptor signaling pathway
2	ncbi_104929633	LOC104929633	0.794	0.317	61.4216285882499	16.5185266024587	1.89466175682876	5.48177881278884e-285	1.43063463456163e-280	LOC104929633	C-C motif chemokine 20	Environmental Information Processing	Signaling molecules and interaction	ko04060//Cytokine-cytokine receptor interaction	K14625	-	-	GO:0050896//response to stimulus
2	ncbi_104917874	tnip2	0.956	0.79	40.6169512132773	11.083050759837	1.87372689482054	1.23655620931355e-260	3.22716439506649e-256	tnip2	TNFAIP3 interacting protein 2	-	-	-	-	-	-	-
2	ncbi_104931834	LOC104931834	0.636	0.223	4.83110457939413	0.878603481004775	2.45907	1.81769320356359e-254	4.74381572266027e-250	LOC104931834	N-acetyllactosaminide beta-1	Metabolism;Metabolism;Metabolism	Global and overview maps;Glycan biosynthesis and metabolism;Glycan biosynthesis and metabolism	ko01100//Metabolic pathways;ko00601//Glycosphingolipid biosynthesis - lacto and neolacto series;ko00533//Glycosaminoglycan biosynthesis - keratan sulfate	K00741;K00741;K00741	GO:0031224//intrinsic component of membrane	GO:0016758//transferase activity, transferring hexosyl groups	GO:0006464//cellular protein modification process
2	ncbi_104935811	LOC104935811	0.363	0.062	6.28548855219964	1.17789041105164	2.41581956588351	2.22383115029895e-234	5.80375453605019e-230	LOC104935811	uncharacterized LOC104935811	Environmental Information Processing	Signaling molecules and interaction	ko04060//Cytokine-cytokine receptor interaction	K05445	-	-	GO:0010467//gene expression
2	ncbi_104924674	LOC104924674	0.727	0.319	18.1084050653192	4.1437452511763	2.12765226659935	1.18410136533903e-226	3.09026774326181e-222	LOC104924674	tumor necrosis factor receptor superfamily member 9	Environmental Information Processing	Signaling molecules and interaction	ko04060//Cytokine-cytokine receptor interaction	K05146	-	-	-
2	ncbi_113747477	clnk	0.346	0.067	1.43148657536309	0.260488595451119	2.45822202482312	1.08656221809063e-196	2.83571007677293e-192	clnk	cytokine dependent hematopoietic cell linker	-	-	-	-	-	-	-
2	ncbi_104936428	LOC104936428	0.324	0.06	1.85982648438628	0.256378405392117	2.85882137417125	6.33349528656407e-195	1.65291559988749e-190	LOC104936428	high affinity immunoglobulin epsilon receptor subunit gamma	Organismal Systems	Immune system	ko04625//C-type lectin receptor signaling pathway	K07983	-	-	-
2	ncbi_104928698	LOC104928698	0.263	0.038	1.39446149511823	0.227663501124226	2.61473317505185	2.38253258962934e-186	6.21793355241465e-182	LOC104928698	uncharacterized LOC104928698	-	-	-	-	-	-	-
2	ncbi_104934170	LOC104934170	0.334	0.073	1.79263802733188	0.300585235944724	2.57623815181158	9.57521909192331e-172	2.49894067861015e-167	LOC104934170	vasoactive intestinal polypeptide receptor 2	Environmental Information Processing	Signaling molecules and interaction	ko04080//Neuroactive ligand-receptor interaction	K04590	GO:0031224//intrinsic component of membrane	GO:0004930//G-protein coupled receptor activity	GO:0007187//G-protein coupled receptor signaling pathway, coupled to cyclic nucleotide second messenger
2	ncbi_104927341	cblc	0.324	0.07	1.79329930142855	0.281071105205552	2.67360924003503	1.16644163656348e-168	3.04417938310338e-164	cblc	Cbl proto-oncogene C	Cellular Processes;Genetic Information Processing	Transport and catabolism;Folding, sorting and degradation	ko04144//Endocytosis;ko04120//Ubiquitin mediated proteolysis	K22518;K22518	-	-	-
2	ncbi_104919670	LOC104919670	0.472	0.158	2.88726441230432	0.622850286542964	2.2127459020562	6.0884957877143e-166	1.58897563067768e-161	LOC104919670	uncharacterized LOC104919670	-	-	-	-	-	-	-
2	ncbi_104929134	n4bp1	0.88	0.605	17.022029438883	6.86412192653176	1.31025596694085	1.3270664078554e-162	3.46337791122102e-158	n4bp1	NEDD4 binding protein 1	-	-	-	-	-	-	-
2	ncbi_104932546	ptpn6	0.483	0.169	2.87246310114966	0.698539951648905	2.03987382526218	1.92275866298657e-159	5.01801555866236e-155	ptpn6	protein tyrosine phosphatase	Cellular Processes	Cellular community - eukaryotes	ko04520//Adherens junction	K05697	-	-	-
2	ncbi_104923932	LOC104923932	0.984	0.951	47.2860189083875	25.2429505981991	0.905533129995322	5.98847866111695e-151	1.5628731609783e-146	LOC104923932	induced myeloid leukemia cell differentiation protein Mcl-1	Cellular Processes	Cell growth and death	ko04210//Apoptosis	K02539	-	-	-
2	ncbi_109143096	LOC109143096	0.404	0.13	2.1563111323022	0.531677533919878	2.01994194673446	1.32650579467784e-135	3.46191482295024e-131	LOC109143096	uncharacterized LOC109143096	-	-	-	-	-	-	-
2	ncbi_104920569	LOC104920569	0.521	0.228	9.73386471435375	1.62230104381666	2.58497116407104	1.7856005158867e-135	4.6600602263611e-131	LOC104920569	DNA damage-inducible transcript 4-like protein	-	-	-	-	-	-	GO:0009966//regulation of signal transduction
2	ncbi_109140694	LOC109140694	0.553	0.22	3.17518642647414	1.28088854440232	1.30969635405521	2.94377743759051e-132	7.68267035662372e-128	LOC109140694	uncharacterized LOC109140694	-	-	-	-	-	-	-
2	ncbi_104919671	LOC104919671	0.446	0.184	6.21160361932838	0.86602743273727	2.84248113970439	1.05883331970543e-128	2.76334319776724e-124	LOC104919671	protein S100-P	-	-	-	-	-	GO:0005488//binding	-
2	ncbi_104928679	LOC104928679	0.526	0.232	3.20467351580584	0.991655754042492	1.6922660944115	9.67202222271279e-128	2.52420435968359e-123	LOC104928679	interleukin-1 receptor type 1	Environmental Information Processing;Environmental Information Processing	Signal transduction;Signaling molecules and interaction	ko04010//MAPK signaling pathway;ko04060//Cytokine-cytokine receptor interaction	K04386;K04386	-	-	GO:0007165//signal transduction
2	ncbi_104931498	LOC104931498	0.412	0.15	3.53518699526684	0.722167171339713	2.29138178495058	1.09954740871283e-124	2.86959882725874e-120	LOC104931498	carbonic anhydrase 1	Metabolism	Energy metabolism	ko00910//Nitrogen metabolism	K18245	GO:0044424//intracellular part	GO:0016836//hydro-lyase activity;GO:0046914//transition metal ion binding	GO:0006971//hypotonic response;GO:0009410//response to xenobiotic stimulus;GO:0015669//gas transport;GO:0035725//sodium ion transmembrane transport;GO:0044237//cellular metabolic process;GO:0055067//monovalent inorganic cation homeostasis
2	ncbi_104923793	LOC104923793	0.393	0.132	1.9630957944205	0.5370552062458	1.86998827276096	8.51893593345728e-122	2.22327189991368e-117	LOC104923793	ectonucleoside triphosphate diphosphohydrolase 2	Metabolism	Nucleotide metabolism	ko00230//Purine metabolism	K01509	-	GO:0003824//catalytic activity	-
2	ncbi_104919929	LOC104919929	0.973	0.877	53.1037077561583	27.8007280041526	0.933689932418493	1.09393641585688e-115	2.85495525810329e-111	LOC104919929	CCAAT/enhancer-binding protein beta	-	-	-	-	-	GO:0001071//nucleic acid binding transcription factor activity;GO:0003677//DNA binding	GO:0010468//regulation of gene expression;GO:0051052//regulation of DNA metabolic process;GO:0051707//response to other organism
2	ncbi_104930820	rnf19b	0.918	0.82	19.3155371261958	9.04694838463221	1.09425865095224	1.99110202673282e-115	5.19637806936731e-111	rnf19b	ring finger protein 19B	-	-	-	-	-	GO:0043169//cation binding	-
2	ncbi_104932460	plcg2	0.41	0.16	2.10149487299364	0.493395985657045	2.09059805394094	1.25745710411163e-113	3.28171155031052e-109	plcg2	phospholipase C gamma 2	Metabolism;Environmental Information Processing;Human Diseases;Organismal Systems;Environmental Information Processing;Environmental Information Processing;Metabolism;Environmental Information Processing	Global and overview maps;Signal transduction;Endocrine and metabolic diseases;Immune system;Signal transduction;Signal transduction;Carbohydrate metabolism;Signal transduction	ko01100//Metabolic pathways;ko04020//Calcium signaling pathway;ko04933//AGE-RAGE signaling pathway in diabetic complications;ko04625//C-type lectin receptor signaling pathway;ko04070//Phosphatidylinositol signaling system;ko04012//ErbB signaling pathway;ko00562//Inositol phosphate metabolism;ko04370//VEGF signaling pathway	K05859;K05859;K05859;K05859;K05859;K05859;K05859;K05859	-	GO:0042578//phosphoric ester hydrolase activity;GO:0060089//molecular transducer activity	GO:0006644//phospholipid metabolic process;GO:0007165//signal transduction
2	ncbi_104918090	LOC104918090	0.331	0.105	2.35023458957627	0.50350991321157	2.2227126794273	1.46312521594342e-113	3.81846418856915e-109	LOC104918090	hypothetical protein	-	-	-	-	-	-	-
2	ncbi_104922427	batf	0.787	0.598	10.8046407872143	4.71920117961399	1.19503652892001	4.57153718342711e-107	1.19307977413081e-102	batf	basic leucine zipper ATF-like transcription factor	-	-	-	-	GO:0043231//intracellular membrane-bounded organelle	GO:0001071//nucleic acid binding transcription factor activity;GO:0003677//DNA binding	GO:0001562//response to protozoan;GO:0001773//myeloid dendritic cell activation;GO:0002204//somatic recombination of immunoglobulin genes involved in immune response;GO:0002244//hematopoietic progenitor cell differentiation;GO:0002295//T-helper cell lineage commitment;GO:0006355//regulation of transcription, DNA-templated;GO:0042770//signal transduction in response to DNA damage
2	ncbi_104930938	pik3r1	0.603	0.353	6.67891835460983	2.07856559540957	1.68402620105296	2.30625116669357e-100	6.01885429483687e-96	pik3r1	phosphoinositide-3-kinase regulatory subunit 1	Cellular Processes;Cellular Processes;Cellular Processes;Environmental Information Processing;Environmental Information Processing;Cellular Processes;Organismal Systems;Cellular Processes;Human Diseases;Organismal Systems;Environmental Information Processing;Organismal Systems;Environmental Information Processing;Organismal Systems;Environmental Information Processing	Cell motility;Cellular community - eukaryotes;Cell growth and death;Signal transduction;Signal transduction;Cell growth and death;Endocrine system;Transport and catabolism;Endocrine and metabolic diseases;Immune system;Signal transduction;Endocrine system;Signal transduction;Immune system;Signal transduction	ko04810//Regulation of actin cytoskeleton;ko04510//Focal adhesion;ko04218//Cellular senescence;ko04068//FoxO signaling pathway;ko04150//mTOR signaling pathway;ko04210//Apoptosis;ko04910//Insulin signaling pathway;ko04140//Autophagy - animal;ko04933//AGE-RAGE signaling pathway in diabetic complications;ko04625//C-type lectin receptor signaling pathway;ko04070//Phosphatidylinositol signaling system…	K02649;K02649;K02649;K02649;K02649;K02649;K02649;K02649;K02649;K02649;K02649;K02649;K02649;K02649;K02649	GO:0019898//extrinsic component of membrane	GO:0019207//kinase regulator activity	GO:0043550//regulation of lipid kinase activity
2	ncbi_104934911	LOC104934911	0.942	0.857	53.1401467677974	30.4837423371811	0.801762186227462	3.34778404831563e-100	8.73704680929414e-96	LOC104934911	tetraspanin-8	-	-	-	-	-	-	-
2	ncbi_104930509	sbno2	0.811	0.632	12.0833403640696	4.80706041139835	1.32979249447198	1.18018830947755e-95	3.08005545007451e-91	sbno2	strawberry notch homolog 2	-	-	-	-	-	-	GO:0031347//regulation of defense response
2	ncbi_104923064	LOC104923064	0.354	0.135	1.6479328090124	0.412367796141913	1.99865384590428	2.17562262984544e-94	5.67793993937062e-90	LOC104923064	nuclear receptor ROR-alpha-like	-	-	-	-	GO:0043231//intracellular membrane-bounded organelle	GO:0000981//RNA polymerase II transcription factor activity, sequence-specific DNA binding;GO:0003677//DNA binding;GO:0038023//signaling receptor activity;GO:0046914//transition metal ion binding	GO:0009755//hormone-mediated signaling pathway;GO:0010468//regulation of gene expression;GO:0034645//cellular macromolecule biosynthetic process
2	ncbi_109139793	LOC109139793	0.449	0.214	15.9003525236108	4.7250611591147	1.75065384339658	6.35745316122635e-88	1.65916812601685e-83	LOC109139793	CD59B glycoprotein	-	-	-	-	-	-	-
2	ncbi_104925386	LOC104925386	0.604	0.339	6.32189474049457	2.8879146314274	1.13032891869679	3.91803727903788e-86	1.02252936908331e-81	LOC104925386	hypothetical protein	-	-	-	-	-	-	-
2	ncbi_104939173	LOC104939173	0.603	0.362	3.81133035494982	1.54976165327354	1.29824830992821	8.77238281970611e-86	2.2894164682869e-81	LOC104939173	aryl hydrocarbon receptor nuclear translocator-like protein 1	Human Diseases	Infectious diseases	ko05168//Herpes simplex infection	K02296	GO:0043231//intracellular membrane-bounded organelle;GO:0043234//protein complex	GO:0001071//nucleic acid binding transcription factor activity;GO:0005515//protein binding;GO:0060089//molecular transducer activity	GO:0010468//regulation of gene expression;GO:0034645//cellular macromolecule biosynthetic process;GO:0050794//regulation of cellular process
2	ncbi_104918342	LOC104918342	0.311	0.115	1.67506251143327	0.412001972199362	2.0234917877884	2.69250697197919e-84	7.0269046954713e-80	LOC104918342	B-cell receptor CD22	-	-	-	-	-	-	-
2	ncbi_104929965	LOC104929965	0.398	0.174	1.94405558730353	0.618135176462716	1.65307519868762	3.06296243158102e-84	7.99371935394014e-80	LOC104929965	protein kinase C beta type	Environmental Information Processing;Cellular Processes;Environmental Information Processing;Environmental Information Processing;Environmental Information Processing;Organismal Systems;Human Diseases;Organismal Systems;Organismal Systems;Environmental Information Processing;Cellular Processes;Environmental Information Processing;Environmental Information Processing	Signal transduction;Cellular community - eukaryotes;Signal transduction;Signal transduction;Signal transduction;Circulatory system;Endocrine and metabolic diseases;Endocrine system;Endocrine system;Signal transduction;Cellular community - eukaryotes;Signal transduction;Signal transduction	ko04010//MAPK signaling pathway;ko04510//Focal adhesion;ko04020//Calcium signaling pathway;ko04150//mTOR signaling pathway;ko04310//Wnt signaling pathway;ko04270//Vascular smooth muscle contraction;ko04933//AGE-RAGE signaling pathway in diabetic complications;ko04916//Melanogenesis;ko04912//GnRH signaling pathway;ko04070//Phosphatidylinositol signaling system;ko04540//Gap junction;ko04012//ErbB s…	K19662;K19662;K19662;K19662;K19662;K19662;K19662;K19662;K19662;K19662;K19662;K19662;K19662	-	GO:0004674//protein serine/threonine kinase activity;GO:0032550//purine ribonucleoside binding;GO:0046914//transition metal ion binding	GO:0006464//cellular protein modification process;GO:0006796//phosphate-containing compound metabolic process;GO:0007165//signal transduction
2	ncbi_104923325	fosl2	0.902	0.788	19.589544581771	10.7166855677145	0.870225076864964	1.15183041005162e-82	3.00604700415272e-78	fosl2	FOS like 2	-	-	-	-	-	GO:0001071//nucleic acid binding transcription factor activity;GO:0003677//DNA binding	GO:0006355//regulation of transcription, DNA-templated
2	ncbi_104930800	LOC104930800	0.376	0.162	2.14298510092662	0.59624455475083	1.84564572896488	8.22025412797132e-82	2.14532192231796e-77	LOC104930800	interleukin-12 receptor subunit beta-2-like	Environmental Information Processing	Signaling molecules and interaction	ko04060//Cytokine-cytokine receptor interaction	K05064	-	-	-
2	ncbi_113744001	LOC113744001	0.362	0.145	1.97599700710565	0.700636856013023	1.49584197559701	3.40756528245512e-81	8.89306387415138e-77	LOC113744001	zinc finger protein Aiolos-like	-	-	-	-	-	-	-
2	ncbi_104934542	LOC104934542	0.796	0.655	8.87414139227269	4.38321793798547	1.01761712700714	3.52408645546818e-76	9.19716083148084e-72	LOC104934542	inhibitor of apoptosis protein	Cellular Processes;Organismal Systems;Cellular Processes;Cellular Processes;Genetic Information Processing	Cellular community - eukaryotes;Immune system;Cell growth and death;Cell growth and death;Folding, sorting and degradation	ko04510//Focal adhesion;ko04621//NOD-like receptor signaling pathway;ko04210//Apoptosis;ko04217//Necroptosis;ko04120//Ubiquitin mediated proteolysis	K16060;K16060;K16060;K16060;K16060	-	GO:0043169//cation binding	GO:0006915//apoptotic process
2	ncbi_104925239	rassf5	0.701	0.522	7.25486388662034	3.05400629361617	1.2482455119682	1.69766875091441e-72	4.43057590613644e-68	rassf5	Ras association domain family member 5	Cellular Processes	Cell growth and death	ko04218//Cellular senescence	K08015	-	-	-
2	ncbi_104921974	bhlhe40	0.702	0.464	7.7263286223564	4.23454860185052	0.867574852653748	2.06227782401274e-70	5.38213266510845e-66	bhlhe40	basic helix-loop-helix family member e40	-	-	-	-	GO:0043231//intracellular membrane-bounded organelle	GO:0005515//protein binding	GO:0006355//regulation of transcription, DNA-templated
2	ncbi_104931067	LOC104931067	0.355	0.16	3.30669198581715	1.32833338795951	1.31577138374254	1.48591255194049e-64	3.87793457805428e-60	LOC104931067	tumor necrosis factor	Environmental Information Processing;Environmental Information Processing;Organismal Systems;Human Diseases;Environmental Information Processing;Cellular Processes;Cellular Processes;Human Diseases;Organismal Systems;Environmental Information Processing;Organismal Systems;Organismal Systems;Organismal Systems	Signal transduction;Signaling molecules and interaction;Immune system;Infectious diseases;Signal transduction;Cell growth and death;Cell growth and death;Endocrine and metabolic diseases;Immune system;Signal transduction;Immune system;Endocrine system;Immune system	ko04010//MAPK signaling pathway;ko04060//Cytokine-cytokine receptor interaction;ko04621//NOD-like receptor signaling pathway;ko05168//Herpes simplex infection;ko04150//mTOR signaling pathway;ko04210//Apoptosis;ko04217//Necroptosis;ko04933//AGE-RAGE signaling pathway in diabetic complications;ko04625//C-type lectin receptor signaling pathway;ko04350//TGF-beta signaling pathway;ko04620//Toll-like r…	K03156;K03156;K03156;K03156;K03156;K03156;K03156;K03156;K03156;K03156;K03156;K03156;K03156	-	-	-
2	ncbi_104925263	LOC104925263	0.447	0.244	3.12035369655515	1.20728020990258	1.36994900522766	2.35223330677765e-64	6.1388584840283e-60	LOC104925263	hypothetical protein	-	-	-	-	-	-	-
2	ncbi_104932219	LOC104932219	0.9	0.777	15.753228391164	9.6058610593305	0.713660671449666	1.98106886765813e-63	5.17019353081418e-59	LOC104932219	transcription factor jun-B	-	-	-	-	-	GO:0001071//nucleic acid binding transcription factor activity;GO:0003677//DNA binding	GO:0006355//regulation of transcription, DNA-templated;GO:0007049//cell cycle;GO:0042246//tissue regeneration
2	ncbi_104934347	zc3h12b	0.493	0.287	4.44158474891114	1.67199276443398	1.40950591509452	2.0368228557622e-63	5.3157002889682e-59	zc3h12b	zinc finger CCCH-type containing 12B	-	-	-	-	-	-	-
2	ncbi_104930156	pim1	0.698	0.523	6.04720831563697	2.96276810857057	1.02932356500502	5.52729517646947e-63	1.442513495155e-58	pim1	Pim-1 proto-oncogene	Human Diseases	Endocrine and metabolic diseases	ko04933//AGE-RAGE signaling pathway in diabetic complications	K04702	-	GO:0004672//protein kinase activity;GO:0032550//purine ribonucleoside binding	GO:0006464//cellular protein modification process;GO:0007632//visual behavior;GO:0043010//camera-type eye development
2	ncbi_104921578	prkch	0.389	0.19	1.85153654344593	0.710420221741689	1.38197847105655	6.07323725642912e-63	1.58499345918287e-58	prkch	protein kinase C eta	Organismal Systems	Circulatory system	ko04270//Vascular smooth muscle contraction	K18051	-	-	-
2	ncbi_104925504	LOC104925504	0.46	0.25	2.40245152510762	1.0694443184086	1.16764595242925	6.26561446253381e-61	1.63520006243207e-56	LOC104925504	hematopoietic cell signal transducer-like	-	-	-	-	-	-	-
2	ncbi_104931242	tagap	0.925	0.855	32.953825611184	20.3094190738327	0.698296983799764	4.0833021668391e-60	1.06566019950167e-55	tagap	T cell activation RhoGTPase activating protein	-	-	-	-	-	-	-
2	ncbi_104933182	ccr6	0.411	0.214	1.90534004468844	0.793238599784955	1.26422171008587	1.02149491093508e-59	2.66589741855838e-55	ccr6	C-C motif chemokine receptor 6	Environmental Information Processing	Signaling molecules and interaction	ko04060//Cytokine-cytokine receptor interaction	K04181	-	-	-
2	ncbi_104938308	sqstm1	0.721	0.542	8.2163810284779	4.29315073805664	0.936466258545022	4.0973639955163e-59	1.06933005554984e-54	sqstm1	sequestosome 1	Cellular Processes;Cellular Processes;Cellular Processes	Cell growth and death;Cell growth and death;Transport and catabolism	ko04218//Cellular senescence;ko04217//Necroptosis;ko04137//Mitophagy - animal	K14381;K14381;K14381	-	-	-
2	ncbi_104931640	nr1d2	0.797	0.661	9.00289010682196	5.34208201132556	0.752986085292413	5.55815138437904e-59	1.45056634829524e-54	nr1d2	nuclear receptor subfamily 1 group D member 2	-	-	-	-	GO:0043231//intracellular membrane-bounded organelle	GO:0001071//nucleic acid binding transcription factor activity;GO:0003677//DNA binding;GO:0038023//signaling receptor activity;GO:0046914//transition metal ion binding	GO:0009755//hormone-mediated signaling pathway;GO:0010468//regulation of gene expression;GO:0034645//cellular macromolecule biosynthetic process
2	ncbi_104921942	LOC104921942	0.817	0.669	10.9443001811055	5.69067984345334	0.943506785106969	8.39943616535942e-59	2.1920848504355e-54	LOC104921942	transcription factor jun-B	-	-	-	-	-	GO:0001071//nucleic acid binding transcription factor activity;GO:0003677//DNA binding;GO:0003824//catalytic activity;GO:0016209//antioxidant activity	GO:0003015//heart process;GO:0006355//regulation of transcription, DNA-templated;GO:0007049//cell cycle;GO:0044710//single-organism metabolic process
2	ncbi_104921782	LOC104921782	0.798	0.657	8.51234791302896	5.00636821400216	0.765792713369782	5.54110540982652e-58	1.44611768985652e-53	LOC104921782	protein phosphatase 1 regulatory subunit 15A	-	-	-	-	-	-	-
2	ncbi_104925656	LOC104925656	0.428	0.233	2.43073360517391	0.994953354941815	1.28869099428619	3.72097038946215e-56	9.71098852241831e-52	LOC104925656	protein FAM53B	-	-	-	-	-	-	-
2	ncbi_104935137	LOC104935137	0.956	0.877	17.6025059342341	12.0866114759777	0.542370992304076	3.51351195291996e-55	9.16956349473051e-51	LOC104935137	prostaglandin E2 receptor EP4 subtype	Environmental Information Processing	Signaling molecules and interaction	ko04080//Neuroactive ligand-receptor interaction	K04261	GO:0031224//intrinsic component of membrane	GO:0004955//prostaglandin receptor activity	GO:0007166//cell surface receptor signaling pathway
2	ncbi_109138193	LOC109138193	0.404	0.217	3.21724	1.40456588025527	1.19569720197722	2.27101008179272e-54	5.92688211146265e-50	LOC109138193	butyrophilin subfamily 1 member A1-like	-	-	-	-	-	-	-
2	ncbi_113746667	dusp6	0.858	0.73	12.5014429270543	7.70760514542857	0.697740051069578	9.22672225605719e-53	2.40798997438581e-48	dusp6	dual specificity phosphatase 6	-	-	-	-	-	GO:0008138//protein tyrosine/serine/threonine phosphatase activity	GO:0001714//endodermal cell fate specification;GO:0003002//regionalization;GO:0006470//protein dephosphorylation;GO:0009966//regulation of signal transduction
2	ncbi_104928627	LOC104928627	0.251	0.103	1.14342925790986	0.396638220352002	1.52747150279996	6.14419250688838e-51	1.60351136044773e-46	LOC104928627	tyrosine-protein phosphatase non-receptor type 22	-	-	-	-	-	-	-
2	ncbi_104923023	nr4a3	0.636	0.462	4.76747265571301	2.62222204997371	0.862434805584494	4.54910014262181e-50	1.18722415522144e-45	nr4a3	nuclear receptor subfamily 4 group A member 3	-	-	-	-	-	-	-
2	ncbi_109138328	LOC109138328	0.386	0.185	2.31437661036022	1.52259966293145	0.604086984299739	5.34560762540604e-50	1.39509667807847e-45	LOC109138328	perforin-1	Cellular Processes	Cell growth and death	ko04210//Apoptosis	K07818	-	-	-
2	ncbi_104936499	dgkk	0.407	0.232	2.54620653053333	0.97320114285656	1.38753952576941	5.43187477563662e-50	1.41761067894565e-45	dgkk	diacylglycerol kinase kappa	Metabolism;Environmental Information Processing;Metabolism;Metabolism	Global and overview maps;Signal transduction;Lipid metabolism;Lipid metabolism	ko01100//Metabolic pathways;ko04070//Phosphatidylinositol signaling system;ko00564//Glycerophospholipid metabolism;ko00561//Glycerolipid metabolism	K00901;K00901;K00901;K00901	-	GO:0016301//kinase activity;GO:0032550//purine ribonucleoside binding	GO:0006796//phosphate-containing compound metabolic process;GO:0007186//G-protein coupled receptor signaling pathway
2	ncbi_104925858	pde4b	0.918	0.831	13.6512373362819	9.06655752670978	0.590404937480468	5.59570826328661e-50	1.46036794255254e-45	pde4b	phosphodiesterase 4B	Metabolism	Nucleotide metabolism	ko00230//Purine metabolism	K13293	-	GO:0042578//phosphoric ester hydrolase activity;GO:0043169//cation binding	GO:0050794//regulation of cellular process
2	ncbi_104920381	mllt6	0.55	0.38	3.60741107761213	1.66975447056436	1.11132785597392	1.00295201978962e-49	2.61750418124694e-45	mllt6	MLLT6	-	-	-	-	-	GO:0043169//cation binding	-
2	ncbi_104937561	plin2	0.694	0.539	7.7261172563829	4.28786379978916	0.849484492389103	2.5331147599555e-49	6.61092290053186e-45	plin2	perilipin 2	Organismal Systems	Endocrine system	ko03320//PPAR signaling pathway	K17284	-	-	-
2	ncbi_104929143	cmip	0.784	0.653	6.80714985066251	4.25609473183205	0.677520606566956	2.87238622298123e-49	7.49635356473642e-45	cmip	c-Maf inducing protein	-	-	-	-	-	-	-
2	ncbi_109141859	LOC109141859	0.939	0.878	46.929408340121	29.9167706926729	0.649537817050103	2.88427417984502e-47	7.52737875455953e-43	LOC109141859	nuclear receptor subfamily 4 group A member 1	Environmental Information Processing	Signal transduction	ko04010//MAPK signaling pathway	K04465	GO:0043231//intracellular membrane-bounded organelle	GO:0000981//RNA polymerase II transcription factor activity, sequence-specific DNA binding;GO:0003677//DNA binding;GO:0038023//signaling receptor activity;GO:0046914//transition metal ion binding	GO:0009755//hormone-mediated signaling pathway;GO:0010468//regulation of gene expression;GO:0034645//cellular macromolecule biosynthetic process
2	ncbi_104918412	oaz1	0.756	0.672	5.91936821822412	3.63461593327948	0.703640279513167	3.31665103297414e-47	8.65579586585591e-43	oaz1	ornithine decarboxylase antizyme 1	-	-	-	-	GO:0044444//cytoplasmic part	GO:0004857//enzyme inhibitor activity	GO:0006576//cellular biogenic amine metabolic process;GO:0009892//negative regulation of metabolic process
2	ncbi_104924110	tiparp	0.737	0.614	5.90722961613679	3.35834490027445	0.814731289210983	7.67245090127649e-47	2.00235623621514e-42	tiparp	TCDD inducible poly(ADP-ribose) polymerase	-	-	-	-	-	-	-
2	ncbi_104939942	dtx1	0.722	0.579	6.16377669280008	3.55029885711035	0.795874122529284	1.15068332255234e-46	3.00305333519709e-42	dtx1	deltex E3 ubiquitin ligase 1	Environmental Information Processing	Signal transduction	ko04330//Notch signaling pathway	K06058	-	-	-
2	ncbi_104925671	pde7b	0.631	0.477	5.84388626881429	3.10296610938202	0.913280161480887	2.89002610461784e-46	7.54239012783165e-42	pde7b	phosphodiesterase 7B	Metabolism	Nucleotide metabolism	ko00230//Purine metabolism	K18436	-	GO:0042578//phosphoric ester hydrolase activity;GO:0043169//cation binding	GO:0050794//regulation of cellular process
2	ncbi_104931204	LOC104931204	0.857	0.771	13.3718514603513	8.2317831627302	0.699922349010969	3.40962000305542e-46	8.89842628397403e-42	LOC104931204	NF-kappa-B inhibitor alpha	Organismal Systems;Human Diseases;Cellular Processes;Organismal Systems;Organismal Systems;Organismal Systems;Organismal Systems;Organismal Systems	Immune system;Infectious diseases;Cell growth and death;Immune system;Immune system;Endocrine system;Immune system;Immune system	ko04621//NOD-like receptor signaling pathway;ko05168//Herpes simplex infection;ko04210//Apoptosis;ko04625//C-type lectin receptor signaling pathway;ko04620//Toll-like receptor signaling pathway;ko04920//Adipocytokine signaling pathway;ko04622//RIG-I-like receptor signaling pathway;ko04623//Cytosolic DNA-sensing pathway	K04734;K04734;K04734;K04734;K04734;K04734;K04734;K04734	-	-	-
2	ncbi_104931311	tbc1d9	0.398	0.239	2.77300079948563	1.12069972315257	1.30704825368753	9.31912533163577e-44	2.4321053290503e-39	tbc1d9	TBC1 domain family member 9	-	-	-	-	-	-	-
2	ncbi_104922127	LOC104922127	0.33	0.177	1.67743138706264	0.623101339224476	1.42871503346285	3.01890043025978e-43	7.87872634289197e-39	LOC104922127	inositol-trisphosphate 3-kinase A	Metabolism;Environmental Information Processing;Environmental Information Processing;Metabolism	Global and overview maps;Signal transduction;Signal transduction;Carbohydrate metabolism	ko01100//Metabolic pathways;ko04020//Calcium signaling pathway;ko04070//Phosphatidylinositol signaling system;ko00562//Inositol phosphate metabolism	K00911;K00911;K00911;K00911	-	-	GO:0006796//phosphate-containing compound metabolic process
2	ncbi_104935981	sos2	0.409	0.25	2.2378400481693	0.941332691169142	1.24933031824288	4.8912313819535e-43	1.27651356606223e-38	sos2	SOS Ras/Rho guanine nucleotide exchange factor 2	Environmental Information Processing;Cellular Processes;Cellular Processes;Environmental Information Processing;Environmental Information Processing;Organismal Systems;Organismal Systems;Cellular Processes;Environmental Information Processing	Signal transduction;Cell motility;Cellular community - eukaryotes;Signal transduction;Signal transduction;Endocrine system;Endocrine system;Cellular community - eukaryotes;Signal transduction	ko04010//MAPK signaling pathway;ko04810//Regulation of actin cytoskeleton;ko04510//Focal adhesion;ko04068//FoxO signaling pathway;ko04150//mTOR signaling pathway;ko04910//Insulin signaling pathway;ko04912//GnRH signaling pathway;ko04540//Gap junction;ko04012//ErbB signaling pathway	K03099;K03099;K03099;K03099;K03099;K03099;K03099;K03099;K03099	GO:0044464//cell part	GO:0005088//Ras guanyl-nucleotide exchange factor activity;GO:0046983//protein dimerization activity	GO:0043087//regulation of GTPase activity
2	ncbi_109138879	LOC109138879	0.274	0.142	2.15284570748282	0.444723668633412	2.27526383305103	7.69445497298927e-43	2.00809885885074e-38	LOC109138879	B- and T-lymphocyte attenuator-like	-	-	-	-	-	-	-
2	ncbi_104937474	sh3bp2	0.41	0.251	2.42116821620251	1.02086128258736	1.24591647515805	1.27048986016431e-42	3.31572443705682e-38	sh3bp2	SH3 domain binding protein 2	-	-	-	-	-	-	-
2	ncbi_104920053	LOC104920053	0.714	0.588	6.16390295039926	3.80587106892339	0.695617458625981	6.04027650836989e-42	1.57639136315437e-37	LOC104920053	TRAF2 and NCK-interacting protein kinase	-	-	-	-	-	-	-
2	ncbi_104924983	arhgap25	0.398	0.246	1.86599641994086	0.77899103479306	1.26026758837985	2.35569259890295e-41	6.14788654461691e-37	arhgap25	Rho GTPase activating protein 25	-	-	-	-	-	-	-
2	ncbi_104933085	LOC104933085	0.603	0.45	4.6714157069755	2.51431921996293	0.8936920084759	6.24248470930943e-41	1.62916365943558e-36	LOC104933085	nuclear receptor subfamily 1 group D member 2	-	-	-	-	GO:0043231//intracellular membrane-bounded organelle	GO:0003677//DNA binding;GO:0004879//RNA polymerase II transcription factor activity, ligand-activated sequence-specific DNA binding;GO:0038023//signaling receptor activity;GO:0046914//transition metal ion binding	GO:0009755//hormone-mediated signaling pathway;GO:0010468//regulation of gene expression;GO:0034645//cellular macromolecule biosynthetic process
2	ncbi_113744619	zfp36l1	0.946	0.917	40.8762261471344	26.5686299373438	0.621538172788543	7.19156533407104e-41	1.87685472088586e-36	zfp36l1	ZFP36 ring finger protein like 1	-	-	-	-	-	-	-
2	ncbi_104926671	mmp9	0.33	0.18	3.93353674145523	1.52505774153448	1.36696319241519	1.59923307460403e-40	4.17367847810161e-36	mmp9	matrix metallopeptidase 9	-	-	-	-	-	GO:0004175//endopeptidase activity;GO:0046914//transition metal ion binding	GO:0002631//regulation of granuloma formation;GO:0019538//protein metabolic process;GO:0032963//collagen metabolic process;GO:0051707//response to other organism
2	ncbi_104921489	LOC104921489	0.465	0.293	2.41711762396052	1.26104359321506	0.938669531259801	2.81042275263886e-40	7.33464129983688e-36	LOC104921489	kelch-like protein 9	Genetic Information Processing	Folding, sorting and degradation	ko04120//Ubiquitin mediated proteolysis	K10447	-	-	-
2	ncbi_104922084	LOC104922084	0.873	0.787	14.9606894719877	10.3566093083997	0.530624913542332	1.37572363298359e-39	3.59036353736058e-35	LOC104922084	cAMP-regulated phosphoprotein 21	-	-	-	-	-	-	-
2	ncbi_104936823	LOC104936823	0.654	0.538	4.38766158756138	2.39630267127888	0.872642114553206	4.46882083417228e-39	1.16627286130228e-34	LOC104936823	sodium/potassium-transporting ATPase subunit beta-233	Organismal Systems;Organismal Systems	Circulatory system;Circulatory system	ko04261//Adrenergic signaling in cardiomyocytes;ko04260//Cardiac muscle contraction	K01540;K01540	GO:0031224//intrinsic component of membrane	-	GO:0030001//metal ion transport
2	ncbi_104922647	tm7sf3	0.339	0.195	1.71367398735495	0.666620657166116	1.36215474514103	2.33914836782507e-38	6.10470941034987e-34	tm7sf3	transmembrane 7 superfamily member 3	-	-	-	-	-	-	-
2	ncbi_104930665	LOC104930665	0.46	0.305	2.16819343407798	1.14310135660632	0.923540141378995	3.8480534274179e-38	1.00426498348752e-33	LOC104930665	G protein-coupled receptor kinase 5	Cellular Processes	Transport and catabolism	ko04144//Endocytosis	K08291	-	GO:0004674//protein serine/threonine kinase activity;GO:0032550//purine ribonucleoside binding	GO:0006464//cellular protein modification process;GO:0006796//phosphate-containing compound metabolic process;GO:0009855//determination of bilateral symmetry;GO:0022604//regulation of cell morphogenesis;GO:0032006//regulation of TOR signaling;GO:0045744//negative regulation of G-protein coupled receptor protein signaling pathway
2	ncbi_104936706	plk3	0.918	0.863	20.1280653850326	13.0757667731016	0.622312964152887	1.43120291510717e-37	3.7351533678467e-33	plk3	polo like kinase 3	Environmental Information Processing;Organismal Systems	Signal transduction;Immune system	ko04068//FoxO signaling pathway;ko04625//C-type lectin receptor signaling pathway	K08862;K08862	-	GO:0004672//protein kinase activity;GO:0032550//purine ribonucleoside binding	GO:0006464//cellular protein modification process;GO:0006796//phosphate-containing compound metabolic process
2	ncbi_104938588	LOC104938588	0.449	0.297	2.33046044292578	1.19288397116104	0.966161302358222	1.19716447740235e-36	3.12435985312466e-32	LOC104938588	uncharacterized LOC104938588	-	-	-	-	-	-	-
2	ncbi_104935075	LOC104935075	0.505	0.369	2.83522241904833	1.39875707314999	1.01931649036809	7.9632021756462e-36	2.07823650380015e-31	LOC104935075	uridine-cytidine kinase 2-B	Metabolism;Metabolism;Metabolism	Global and overview maps;Nucleotide metabolism;Xenobiotics biodegradation and metabolism	ko01100//Metabolic pathways;ko00240//Pyrimidine metabolism;ko00983//Drug metabolism - other enzymes	K00876;K00876;K00876	-	GO:0019206//nucleoside kinase activity;GO:0032550//purine ribonucleoside binding	GO:0006222//UMP biosynthetic process;GO:0006241//CTP biosynthetic process;GO:0009224//CMP biosynthetic process
2	ncbi_104922702	egr1	0.718	0.587	8.62477870995482	5.47660953896885	0.65520441587202	2.78061468676162e-35	7.25684820951047e-31	egr1	early growth response 1	Environmental Information Processing;Human Diseases;Organismal Systems	Signal transduction;Endocrine and metabolic diseases;Endocrine system	ko04371//Apelin signaling pathway;ko04933//AGE-RAGE signaling pathway in diabetic complications;ko04912//GnRH signaling pathway	K09203;K09203;K09203	-	GO:0043169//cation binding	GO:0001654//eye development
2	ncbi_104922623	LOC104922623	0.694	0.568	5.51827394678987	3.42201632762586	0.689370435551863	7.94960235482335e-35	2.0746872225618e-30	LOC104922623	zinc-binding protein A33	-	-	-	-	-	GO:0046914//transition metal ion binding	-
2	ncbi_104928278	LOC104928278	0.457	0.31	2.4999850321396	1.27751136802367	0.968583328096241	8.9427459119697e-35	2.33387782810585e-30	LOC104928278	uncharacterized LOC104928278	Cellular Processes	Cell growth and death	ko04218//Cellular senescence	K21124	-	-	-
2	ncbi_104918352	LOC104918352	0.727	0.636	5.63546786828314	3.61841428464355	0.639177794405815	1.8536249376106e-33	4.83759036217614e-29	LOC104918352	rho-related GTP-binding protein RhoA-B	Cellular Processes;Cellular Processes;Cellular Processes;Cellular Processes;Organismal Systems;Environmental Information Processing;Environmental Information Processing;Organismal Systems;Organismal Systems;Cellular Processes;Environmental Information Processing	Transport and catabolism;Cell motility;Cellular community - eukaryotes;Cellular community - eukaryotes;Immune system;Signal transduction;Signal transduction;Circulatory system;Immune system;Cellular community - eukaryotes;Signal transduction	ko04144//Endocytosis;ko04810//Regulation of actin cytoskeleton;ko04510//Focal adhesion;ko04530//Tight junction;ko04621//NOD-like receptor signaling pathway;ko04150//mTOR signaling pathway;ko04310//Wnt signaling pathway;ko04270//Vascular smooth muscle contraction;ko04625//C-type lectin receptor signaling pathway;ko04520//Adherens junction;ko04350//TGF-beta signaling pathway	K04513;K04513;K04513;K04513;K04513;K04513;K04513;K04513;K04513;K04513;K04513	GO:0044464//cell part	GO:0032550//purine ribonucleoside binding	GO:0001667//ameboidal-type cell migration;GO:0007166//cell surface receptor signaling pathway;GO:0007265//Ras protein signal transduction;GO:0009653//anatomical structure morphogenesis;GO:0032970//regulation of actin filament-based process;GO:0042981//regulation of apoptotic process;GO:0044767//single-organism developmental process;GO:0051293//establishment of spindle localization
2	ncbi_104919675	LOC104919675	0.379	0.225	5.54570707773578	3.91761053457781	0.501397435136968	2.9753604525971e-33	7.76509570918791e-29	LOC104919675	uncharacterized LOC104919675	-	-	-	-	-	-	-
2	ncbi_104926581	LOC104926581	0.39	0.252	1.7735137170033	0.833468256101327	1.08941133049819	4.90728450471422e-33	1.28070311004032e-28	LOC104926581	GRAM domain-containing protein 4	-	-	-	-	-	-	-
2	ncbi_104923261	prkar1a	0.769	0.68	5.92302375327061	3.87350056508481	0.612695921685224	7.13678933320206e-33	1.86255928017907e-28	prkar1a	protein kinase cAMP-dependent type I regulatory subunit alpha	Organismal Systems	Endocrine system	ko04910//Insulin signaling pathway	K04739	GO:0044424//intracellular part	GO:0019887//protein kinase regulator activity	GO:0001932//regulation of protein phosphorylation
2	ncbi_104919574	LOC104919574	0.931	0.895	19.2751353618036	14.3452168985338	0.426171209958614	8.61701301958788e-32	2.24886805785205e-27	LOC104919574	cornifelin	-	-	-	-	-	-	-
2	ncbi_113745631	LOC113745631	0.274	0.152	1.13842393570795	0.478018662508592	1.25189905117145	8.77204687306301e-31	2.28932879293198e-26	LOC113745631	uncharacterized LOC113745631	-	-	-	-	-	-	-
2	ncbi_104923442	rnf208	0.461	0.318	3.16673002661066	1.76525017283928	0.843121220435607	2.37794296183946e-30	6.20595554180862e-26	rnf208	ring finger protein 208	-	-	-	-	-	GO:0043169//cation binding	-
2	ncbi_104934336	msn	0.876	0.805	10.2671866649298	7.58679826110894	0.436477838714422	2.43430655980225e-30	6.35305325977191e-26	msn	moesin	Cellular Processes;Cellular Processes	Cell motility;Cellular community - eukaryotes	ko04810//Regulation of actin cytoskeleton;ko04530//Tight junction	K05763;K05763	GO:0043232//intracellular non-membrane-bounded organelle;GO:0044425//membrane part	GO:0005515//protein binding	-
2	ncbi_104923958	capg	0.549	0.423	3.15605616907649	1.86266572460255	0.760754091196803	3.04029739133748e-30	7.93456813191256e-26	capg	capping actin protein	-	-	-	-	-	-	-
2	ncbi_104933687	ankrd12	0.508	0.393	3.64464433544015	1.77874129554539	1.03492133846513	8.315364295428e-30	2.1701437738208e-25	ankrd12	ankyrin repeat domain 12	-	-	-	-	-	-	-
2	ncbi_109138324	LOC109138324	0.677	0.576	5.7050223876225	4.13267672039778	0.465156034972715	4.75023731504389e-29	1.23971693448015e-24	LOC109138324	tubulin alpha-1C chain	Cellular Processes;Cellular Processes;Cellular Processes;Cellular Processes	Cellular community - eukaryotes;Cell growth and death;Transport and catabolism;Cellular community - eukaryotes	ko04530//Tight junction;ko04210//Apoptosis;ko04145//Phagosome;ko04540//Gap junction	K07374;K07374;K07374;K07374	GO:0015630//microtubule cytoskeleton;GO:0032991//macromolecular complex	GO:0005198//structural molecule activity;GO:0017111//nucleoside-triphosphatase activity;GO:0032550//purine ribonucleoside binding	GO:0043623//cellular protein complex assembly;GO:0044763//single-organism cellular process
2	ncbi_104918483	dot1l	0.557	0.444	3.92423219874165	2.13212734978047	0.880116797688942	5.30397567409554e-29	1.38423157142545e-24	dot1l	DOT1 like histone lysine methyltransferase	Metabolism	Amino acid metabolism	ko00310//Lysine degradation	K11427	-	-	-
2	ncbi_104922891	LOC104922891	0.854	0.797	10.1564175810898	7.32550819304344	0.471390865408071	5.77521505194541e-29	1.50721562425671e-24	LOC104922891	AN1-type zinc finger protein 5	-	-	-	-	-	GO:0046914//transition metal ion binding	-
2	ncbi_104927178	LOC104927178	0.409	0.272	2.17874739584039	1.11940052245476	0.960772613771444	9.51359173548458e-29	2.48285717112676e-24	LOC104927178	guanine nucleotide-binding protein subunit alpha-13	Cellular Processes;Environmental Information Processing;Organismal Systems	Cell motility;Signal transduction;Circulatory system	ko04810//Regulation of actin cytoskeleton;ko04371//Apelin signaling pathway;ko04270//Vascular smooth muscle contraction	K04639;K04639;K04639	-	GO:0005102//receptor binding;GO:0017076//purine nucleotide binding;GO:0017111//nucleoside-triphosphatase activity;GO:0032403//protein complex binding;GO:0032550//purine ribonucleoside binding;GO:0060089//molecular transducer activity	GO:0007166//cell surface receptor signaling pathway;GO:0035556//intracellular signal transduction
2	ncbi_104932548	LOC104932548	0.828	0.76	8.51164430167124	6.25015786402239	0.445545233172832	1.43625140916629e-28	3.74832892764218e-24	LOC104932548	tumor necrosis factor receptor superfamily member 5	Environmental Information Processing;Environmental Information Processing;Organismal Systems;Organismal Systems	Signaling molecules and interaction;Signaling molecules and interaction;Immune system;Immune system	ko04060//Cytokine-cytokine receptor interaction;ko04514//Cell adhesion molecules (CAMs);ko04620//Toll-like receptor signaling pathway;ko04672//Intestinal immune network for IgA production	K03160;K03160;K03160;K03160	-	-	-
2	ncbi_104924495	notch1	0.534	0.407	3.93725015752081	2.23250478179285	0.818525113173411	2.63097240357175e-27	6.86631177884155e-23	notch1	notch 1	Environmental Information Processing	Signal transduction	ko04330//Notch signaling pathway	K02599	GO:0031224//intrinsic component of membrane	GO:0046872//metal ion binding	GO:0007166//cell surface receptor signaling pathway;GO:0010468//regulation of gene expression;GO:0044707//single-multicellular organism process;GO:0048869//cellular developmental process
2	ncbi_104923359	LOC104923359	0.985	0.973	32.2728736046407	22.9709913405892	0.490508923072903	3.06540294549661e-27	8.00008860715706e-23	LOC104923359	eukaryotic translation initiation factor 1b	Genetic Information Processing	Translation	ko03013//RNA transport	K03113	-	GO:0008135//translation factor activity, RNA binding	GO:0006417//regulation of translation
2	ncbi_104929384	LOC104929384	0.259	0.147	1.06503327518845	0.44087796051793	1.27244724218846	4.18148020788316e-27	1.09128270465335e-22	LOC104929384	ras-related protein Rab-4B	-	-	-	-	-	GO:0003824//catalytic activity;GO:0032550//purine ribonucleoside binding	GO:0008104//protein localization;GO:0035556//intracellular signal transduction
2	ncbi_104930785	LOC104930785	0.289	0.173	1.14583140768788	0.493654471986615	1.21482128661696	4.34792798772429e-27	1.13472224623628e-22	LOC104930785	secretory carrier-associated membrane protein 4	-	-	-	-	GO:0031224//intrinsic component of membrane	-	-
2	ncbi_104918187	shc1	0.38	0.249	1.79925506282826	0.955433711367655	0.913172031244144	9.31779520786293e-27	2.43175819334807e-22	shc1	SHC adaptor protein 1	Cellular Processes;Organismal Systems;Environmental Information Processing	Cellular community - eukaryotes;Endocrine system;Signal transduction	ko04510//Focal adhesion;ko04910//Insulin signaling pathway;ko04012//ErbB signaling pathway	K06279;K06279;K06279	-	-	-
2	ncbi_109140662	LOC109140662	0.265	0.148	1.46446645619214	0.711762560495369	1.04090719587745	9.9360097711262e-27	2.59309983006852e-22	LOC109140662	A-agglutinin anchorage subunit-like	-	-	-	-	-	-	-
2	ncbi_104924718	LOC104924718	0.979	0.954	22.4140678562241	17.1276402920283	0.388078100398121	1.38708893713984e-26	3.62002470814755e-22	LOC104924718	proline-rich nuclear receptor coactivator 2	-	-	-	-	-	-	-
2	ncbi_104927409	nab1	0.605	0.498	6.95207497496801	3.89454507312424	0.835988826001752	3.70551339317651e-26	9.67064885351207e-22	nab1	NGFI-A binding protein 1	-	-	-	-	-	-	GO:0006355//regulation of transcription, DNA-templated
2	ncbi_104931324	LOC104931324	0.668	0.589	7.27024307231593	4.06223666788333	0.839729305623444	6.05012828406288e-26	1.57896247957473e-21	LOC104931324	uncharacterized LOC104931324	-	-	-	-	-	-	-
2	ncbi_113746097	LOC113746097	0.465	0.348	2.45353694756318	1.35569408540401	0.855831328273155	6.06955036940007e-26	1.58403125540603e-21	LOC113746097	calpain small subunit 1-like	-	-	-	-	-	-	-
2	ncbi_104917786	aff4	0.53	0.426	3.4386781380784	1.79283247112635	0.939613401474105	8.82091743799765e-26	2.30208303296863e-21	aff4	AF4/FMR2 family member 4	-	-	-	-	-	-	-
2	ncbi_104922928	fyn	0.585	0.473	3.32937592727637	2.05607081945993	0.695361819911122	9.92879788334038e-26	2.59121767159417e-21	fyn	FYN proto-oncogene	Cellular Processes;Cellular Processes	Cellular community - eukaryotes;Cellular community - eukaryotes	ko04510//Focal adhesion;ko04520//Adherens junction	K05703;K05703	-	-	-
2	ncbi_109142443	LOC109142443	0.469	0.341	2.26620948636989	1.30503379300843	0.79619406382027	1.27985862671595e-25	3.34017504400329e-21	LOC109142443	rho GTPase-activating protein 29	-	-	-	-	-	-	-
2	ncbi_104925899	rel	0.489	0.369	3.33984732370223	1.81265849317959	0.881675008108957	1.35110847111867e-25	3.5261228879255e-21	rel	REL proto-oncogene	-	-	-	-	GO:0043231//intracellular membrane-bounded organelle	GO:0046983//protein dimerization activity	GO:0010468//regulation of gene expression
2	ncbi_104931597	LOC104931597	0.534	0.421	3.25201251698308	1.9748257480582	0.71960744997419	2.7392430638093e-25	7.14887654792951e-21	LOC104931597	protein capicua homolog	-	-	-	-	-	-	-
2	ncbi_104940553	LOC104940553	0.687	0.601	4.48536540642367	2.91912214209711	0.619690943613519	7.30472595880696e-25	1.90638738072944e-20	LOC104940553	protein tyrosine phosphatase type IVA 2	-	-	-	-	-	GO:0042578//phosphoric ester hydrolase activity	GO:0006470//protein dephosphorylation
2	ncbi_104938362	LOC104938362	0.563	0.458	4.53767634842955	2.63894509475653	0.781992377264398	8.97268117304086e-25	2.3416903325402e-20	LOC104938362	syndecan-4	Environmental Information Processing;Environmental Information Processing	Signaling molecules and interaction;Signaling molecules and interaction	ko04514//Cell adhesion molecules (CAMs);ko04512//ECM-receptor interaction	K16338;K16338	-	-	-
2	ncbi_104937690	slc3a2	0.581	0.48	3.56278905188954	2.18337269449872	0.706448651279245	1.23372827089103e-24	3.21978404137142e-20	slc3a2	solute carrier family 3 member 2	Environmental Information Processing;Cellular Processes	Signal transduction;Cell growth and death	ko04150//mTOR signaling pathway;ko04216//Ferroptosis	K06519;K06519	-	-	-
2	ncbi_104925205	kdm6b	0.745	0.673	10.9548657530408	7.0474434132479	0.636399910879505	1.57248655506721e-24	4.10387541141441e-20	kdm6b	lysine demethylase 6B	-	-	-	-	-	GO:0032452//histone demethylase activity;GO:0043169//cation binding	GO:0070076//histone lysine demethylation
2	ncbi_104921044	LOC104921044	0.395	0.281	2.09120820180826	1.03487042440867	1.01488656463732	2.66689509961403e-24	6.96006283097269e-20	LOC104921044	calcium/calmodulin-dependent protein kinase type II subunit gamma	Environmental Information Processing;Organismal Systems;Environmental Information Processing;Cellular Processes;Organismal Systems;Cellular Processes;Organismal Systems;Environmental Information Processing	Signal transduction;Circulatory system;Signal transduction;Cell growth and death;Endocrine system;Cell growth and death;Endocrine system;Signal transduction	ko04020//Calcium signaling pathway;ko04261//Adrenergic signaling in cardiomyocytes;ko04310//Wnt signaling pathway;ko04217//Necroptosis;ko04916//Melanogenesis;ko04114//Oocyte meiosis;ko04912//GnRH signaling pathway;ko04012//ErbB signaling pathway	K04515;K04515;K04515;K04515;K04515;K04515;K04515;K04515	-	GO:0004674//protein serine/threonine kinase activity;GO:0005515//protein binding;GO:0032550//purine ribonucleoside binding	GO:0001822//kidney development;GO:0003143//embryonic heart tube morphogenesis;GO:0006468//protein phosphorylation
2	ncbi_104928501	LOC104928501	0.841	0.786	15.8885982546783	10.8088391616481	0.55578026083606	5.49214036362866e-24	1.43333879209981e-19	LOC104928501	mRNA decay activator protein ZFP36	-	-	-	-	-	-	-
2	ncbi_104921467	klf12	0.463	0.345	2.59099308454177	1.49759300665624	0.790859561851498	5.6147280200378e-24	1.46533171866947e-19	klf12	Kruppel like factor 12	-	-	-	-	-	GO:0001071//nucleic acid binding transcription factor activity;GO:0043169//cation binding	GO:0006355//regulation of transcription, DNA-templated
2	ncbi_104919439	casz1	0.434	0.304	2.65141298068647	1.64645839846063	0.68739534063536	5.64856517772425e-24	1.47416254008248e-19	casz1	castor zinc finger 1	-	-	-	-	-	-	-
2	ncbi_113746627	LOC113746627	0.686	0.586	6.41506914639753	4.14197387106029	0.631146363251273	7.34513200913815e-24	1.91693255174487e-19	LOC113746627	ribosomal protein S6 kinase alpha-6-like	-	-	-	-	-	GO:0004672//protein kinase activity;GO:0032550//purine ribonucleoside binding;GO:0046872//metal ion binding	GO:0006464//cellular protein modification process;GO:0006796//phosphate-containing compound metabolic process;GO:0007165//signal transduction
2	ncbi_104923197	LOC104923197	0.628	0.521	4.86798504649942	3.23066903375781	0.591491775258483	1.13916660166405e-23	2.97299699702285e-19	LOC104923197	hypothetical protein	-	-	-	-	-	-	-
2	ncbi_104940235	LOC104940235	0.661	0.535	8.92085722789796	6.63261488489437	0.427604589159065	2.0325947968062e-23	5.30466590070483e-19	LOC104940235	uncharacterized LOC104940235	Environmental Information Processing	Signaling molecules and interaction	ko04060//Cytokine-cytokine receptor interaction	K05168	-	-	-
2	ncbi_104919878	LOC104919878	0.666	0.581	4.56406213634676	3.00406070543675	0.603404466161995	3.85487651879612e-23	1.00604567387541e-18	LOC104919878	ETS-related transcription factor Elf-4	-	-	-	-	GO:0043231//intracellular membrane-bounded organelle	GO:0001071//nucleic acid binding transcription factor activity;GO:0003677//DNA binding	GO:0010468//regulation of gene expression
2	ncbi_104934318	LOC104934318	0.56	0.447	6.46454241152156	3.96036754988265	0.706913924672941	6.78506927359784e-23	1.77076737902356e-18	LOC104934318	transcriptional regulator Myc-B	Environmental Information Processing;Cellular Processes;Environmental Information Processing;Cellular Processes;Environmental Information Processing;Environmental Information Processing	Signal transduction;Cell growth and death;Signal transduction;Cell growth and death;Signal transduction;Signal transduction	ko04010//MAPK signaling pathway;ko04218//Cellular senescence;ko04310//Wnt signaling pathway;ko04110//Cell cycle;ko04350//TGF-beta signaling pathway;ko04012//ErbB signaling pathway	K04377;K04377;K04377;K04377;K04377;K04377	-	-	-
2	ncbi_104937657	LOC104937657	0.398	0.286	1.96025148272085	1.0699897185253	0.873441817162827	4.42084093794072e-22	1.15375106798377e-17	LOC104937657	histone deacetylase 7	-	-	-	-	-	-	-
2	ncbi_104929567	maf1	0.491	0.379	2.65931235568043	1.62664959355072	0.709149737434324	6.19038056343251e-22	1.61556551944462e-17	maf1	MAF1 homolog	-	-	-	-	-	-	GO:0006359//regulation of transcription from RNA polymerase III promoter
2	ncbi_104918907	ubald1	0.373	0.268	1.99367166469707	0.970303120555771	1.03892041607416	8.24745536330577e-22	2.15242090071554e-17	ubald1	UBA like domain containing 1	-	-	-	-	-	-	-
2	ncbi_104935645	LOC104935645	0.434	0.318	2.05459442374551	1.27039448581765	0.693577078942057	9.39832220802812e-22	2.45277412985118e-17	LOC104935645	transcriptional-regulating factor 1	-	-	-	-	-	-	-
2	ncbi_104938214	LOC104938214	0.332	0.222	1.39883019213692	0.751407546885456	0.896553329283079	1.17227685688194e-21	3.05940814109048e-17	LOC104938214	heterogeneous nuclear ribonucleoprotein L-like	-	-	-	-	GO:0043231//intracellular membrane-bounded organelle	GO:0003676//nucleic acid binding	GO:0006396//RNA processing
2	ncbi_104925974	LOC104925974	0.314	0.208	1.43381796718831	0.702968190330049	1.02833056265038	2.35441739322043e-21	6.14455851282668e-17	LOC104925974	signal transducer and activator of transcription 5B	Cellular Processes;Human Diseases;Environmental Information Processing	Cell growth and death;Endocrine and metabolic diseases;Signal transduction	ko04217//Necroptosis;ko04933//AGE-RAGE signaling pathway in diabetic complications;ko04012//ErbB signaling pathway	K11224;K11224;K11224	GO:0043231//intracellular membrane-bounded organelle	GO:0001071//nucleic acid binding transcription factor activity;GO:0060089//molecular transducer activity	GO:0002521//leukocyte differentiation;GO:0006357//regulation of transcription from RNA polymerase II promoter;GO:0035556//intracellular signal transduction;GO:0045597//positive regulation of cell differentiation;GO:0061515//myeloid cell development
2	ncbi_104923429	abr	0.275	0.172	1.22741455777912	0.603857120220011	1.02334346357989	3.88651017272561e-21	1.01430142487793e-16	abr	ABR	-	-	-	-	GO:0044464//cell part	GO:0008047//enzyme activator activity	GO:0043087//regulation of GTPase activity
2	ncbi_109137337	LOC109137337	0.287	0.177	1.66052138729854	1.00376419476962	0.726215914870182	1.05145384730398e-20	2.74408425069394e-16	LOC109137337	mast cell protease 1	Cellular Processes	Cell growth and death	ko04210//Apoptosis	K01353	-	-	-
2	ncbi_104937182	LOC104937182	0.428	0.331	2.34451468799192	1.27993486034298	0.873218928238584	3.40912187099836e-20	8.89712625893151e-16	LOC104937182	P3 protein	-	-	-	-	GO:0031224//intrinsic component of membrane	-	GO:0044763//single-organism cellular process
2	ncbi_109142763	LOC109142763	0.324	0.22	3.41995211761406	1.69301677724114	1.01437985629351	3.787996631499e-20	9.88591360888609e-16	LOC109142763	interferon regulatory factor 4-like	-	-	-	-	-	GO:0001071//nucleic acid binding transcription factor activity	GO:0010468//regulation of gene expression
2	ncbi_104923267	slc38a10	0.259	0.161	1.12608922187962	0.54293348693737	1.05247376505484	5.57437176216557e-20	1.45479954248997e-15	slc38a10	solute carrier family 38 member 10	-	-	-	-	-	-	-
2	ncbi_104935110	crtam	0.367	0.269	3.52937252298674	1.69997192428382	1.05390079380865	6.05032604731306e-20	1.57901409182776e-15	crtam	cytotoxic and regulatory T cell molecule	-	-	-	-	-	-	-
2	ncbi_104927063	hes4	0.471	0.364	5.48379693637936	2.72565102333304	1.00857428987314	7.61742844506803e-20	1.98799647559385e-15	hes4	hes family bHLH transcription factor 4	Environmental Information Processing;Genetic Information Processing	Signal transduction;Replication and repair	ko04330//Notch signaling pathway;ko03460//Fanconi anemia pathway	K06054;K06054	GO:0043231//intracellular membrane-bounded organelle	GO:0005515//protein binding	GO:0010468//regulation of gene expression;GO:0010721//negative regulation of cell development;GO:0034645//cellular macromolecule biosynthetic process
2	ncbi_104922263	LOC104922263	0.388	0.283	2.59761948593273	1.41878751911333	0.872531567849494	1.02479935672108e-19	2.67452136117068e-15	LOC104922263	B-cell receptor CD22-like	-	-	-	-	-	-	-
2	ncbi_104923732	slc27a4	0.257	0.163	1.19587337730314	0.537988163210177	1.15241830456365	1.24266536447745e-19	3.24310806821325e-15	slc27a4	solute carrier family 27 member 4	Organismal Systems	Endocrine system	ko03320//PPAR signaling pathway	K08745	GO:0031224//intrinsic component of membrane	GO:0015645//fatty acid ligase activity	GO:0006869//lipid transport
2	ncbi_104930114	eif4g2	0.798	0.764	7.39493014063699	5.3596560082773	0.464396109290395	3.29172858037395e-19	8.59075324905993e-15	eif4g2	eukaryotic translation initiation factor 4 gamma 2	Genetic Information Processing	Translation	ko03013//RNA transport	K03260	-	-	-
2	ncbi_104920158	LOC104920158	0.329	0.229	1.60021756489753	0.837129290674788	0.934745704101964	5.12268436321224e-19	1.33691816511113e-14	LOC104920158	adhesion G-protein coupled receptor G5	-	-	-	-	GO:0016020//membrane	-	GO:0007166//cell surface receptor signaling pathway
2	ncbi_104926183	skil	0.665	0.589	5.66123315375085	4.09672654506136	0.466644744537346	1.22242715227742e-18	3.1902903820136e-14	skil	SKI like proto-oncogene	-	-	-	-	-	-	-
2	ncbi_104926717	LOC104926717	0.371	0.277	1.91645308433568	1.0059877008155	0.929826013832011	1.94310470054906e-18	5.07111464749294e-14	LOC104926717	G1/S-specific cyclin-D2	Cellular Processes;Cellular Processes;Environmental Information Processing;Environmental Information Processing;Cellular Processes;Cellular Processes;Environmental Information Processing	Cellular community - eukaryotes;Cell growth and death;Signal transduction;Signal transduction;Cell growth and death;Cell growth and death;Signal transduction	ko04510//Focal adhesion;ko04218//Cellular senescence;ko04068//FoxO signaling pathway;ko04310//Wnt signaling pathway;ko04110//Cell cycle;ko04115//p53 signaling pathway;ko04340//Hedgehog signaling pathway	K10151;K10151;K10151;K10151;K10151;K10151;K10151	-	-	GO:0044763//single-organism cellular process
2	ncbi_104925340	mgat5	0.42	0.316	1.97555341159433	1.2241331874206	0.690496318105295	4.31613226572552e-18	1.12642419870905e-13	mgat5	alpha-1	Metabolism;Metabolism	Global and overview maps;Glycan biosynthesis and metabolism	ko01100//Metabolic pathways;ko00510//N-Glycan biosynthesis	K00744;K00744	-	GO:0008375//acetylglucosaminyltransferase activity	-
2	ncbi_104925995	tet3	0.443	0.349	3.0108092405691	1.61960195553759	0.894512014343342	5.27463702056181e-18	1.37657476962622e-13	tet3	tet methylcytosine dioxygenase 3	-	-	-	-	-	-	-
2	ncbi_104931524	LOC104931524	0.325	0.225	3.07957812703404	1.66053125866961	0.891087847824233	6.10253427387596e-18	1.59263939479615e-13	LOC104931524	interferon regulatory factor 4	-	-	-	-	-	GO:0001071//nucleic acid binding transcription factor activity	GO:0010468//regulation of gene expression
2	ncbi_104926714	susd6	0.83	0.788	9.19517079059668	6.98604455470702	0.396400527625258	2.4809202626995e-17	6.47470570159316e-13	susd6	sushi domain containing 6	-	-	-	-	-	-	-
2	ncbi_113748341	LOC113748341	0.339	0.242	1.93798894083944	0.99881683310655	0.956268297627099	3.24490481884757e-17	8.46855259622839e-13	LOC113748341	protein sprouty homolog 2-like	-	-	-	-	-	-	GO:0007275//multicellular organism development;GO:0009966//regulation of signal transduction
2	ncbi_104931782	LOC104931782	0.321	0.23	1.49171034033386	0.795238328794455	0.907508222373765	8.71802535708354e-17	2.27523025769166e-12	LOC104931782	DNA-binding protein SATB1	-	-	-	-	-	-	-
2	ncbi_104934266	LOC104934266	0.697	0.626	5.38072306784316	4.01818906134355	0.421254610390152	5.87279290646317e-16	1.53268149272876e-11	LOC104934266	inactive phospholipase C-like protein 2	-	-	-	-	-	GO:0042578//phosphoric ester hydrolase activity;GO:0060089//molecular transducer activity	GO:0006629//lipid metabolic process;GO:0007165//signal transduction
2	ncbi_104927734	LOC104927734	0.541	0.454	3.90528479891317	2.55094199638944	0.614397667814584	1.33226276005422e-15	3.47693935118951e-11	LOC104927734	endoplasmic reticulum membrane sensor NFE2L1	-	-	-	-	-	-	-
2	ncbi_104938333	LOC104938333	0.36	0.276	1.94203233341909	1.01906342953534	0.930323368851294	1.35689576853933e-15	3.54122657673394e-11	LOC104938333	glucocorticoid receptor	Environmental Information Processing	Signaling molecules and interaction	ko04080//Neuroactive ligand-receptor interaction	K05771	GO:0043231//intracellular membrane-bounded organelle	GO:0001071//nucleic acid binding transcription factor activity;GO:0003677//DNA binding;GO:0003707//steroid hormone receptor activity;GO:0008289//lipid binding;GO:0046914//transition metal ion binding	GO:0006355//regulation of transcription, DNA-templated;GO:0006811//ion transport;GO:0031958//corticosteroid receptor signaling pathway;GO:0043401//steroid hormone mediated signaling pathway;GO:0044767//single-organism developmental process;GO:0051384//response to glucocorticoid
2	ncbi_104927376	LOC104927376	0.32	0.225	8.19027125928102	5.10638171522245	0.68160984731968	2.00652733382697e-15	5.23663503582161e-11	LOC104927376	monocyte chemotactic protein 1B	-	-	-	-	-	-	-
2	ncbi_104929240	ptpn4	0.446	0.364	2.3583039819021	1.4321961082671	0.719520639567965	2.98310661048465e-15	7.78531163204285e-11	ptpn4	protein tyrosine phosphatase	-	-	-	-	GO:0043232//intracellular non-membrane-bounded organelle	GO:0004721//phosphoprotein phosphatase activity;GO:0005515//protein binding	GO:0006470//protein dephosphorylation
2	ncbi_104926609	LOC104926609	0.612	0.561	5.02895739240891	3.45987021611918	0.539541408650644	7.0909941122265e-15	1.85060764340887e-10	LOC104926609	proteinase-activated receptor 3	Environmental Information Processing	Signaling molecules and interaction	ko04080//Neuroactive ligand-receptor interaction	K04235	-	-	-
2	ncbi_104923637	LOC104923637	0.495	0.418	3.23194575559142	1.94819993772333	0.7302612400131	1.5694583270281e-14	4.09597234187794e-10	LOC104923637	tyrosine-protein kinase JAK2	Human Diseases;Cellular Processes;Human Diseases;Organismal Systems	Infectious diseases;Cell growth and death;Endocrine and metabolic diseases;Endocrine system	ko05168//Herpes simplex infection;ko04217//Necroptosis;ko04933//AGE-RAGE signaling pathway in diabetic complications;ko04920//Adipocytokine signaling pathway	K04447;K04447;K04447;K04447	-	-	-
2	ncbi_104940607	LOC104940607	0.44	0.366	2.19353952632895	1.34851361706493	0.701890613391433	5.26934326986596e-14	1.37519320656962e-09	LOC104940607	tyrosine-protein kinase CSK-like	-	-	-	-	-	GO:0004713//protein tyrosine kinase activity;GO:0032550//purine ribonucleoside binding	GO:0006468//protein phosphorylation
2	ncbi_104937351	LOC104937351	0.357	0.272	1.60901340046027	0.998546459952569	0.688274881954965	1.06487387292772e-13	2.77910783356675e-09	LOC104937351	CD48 antigen	-	-	-	-	-	-	-
2	ncbi_104917946	pank4	0.361	0.276	2.13367280036341	1.25367115141356	0.767179988615749	3.07866773574701e-13	8.03470705675255e-09	pank4	pantothenate kinase 4	Metabolism;Metabolism	Global and overview maps;Metabolism of cofactors and vitamins	ko01100//Metabolic pathways;ko00770//Pantothenate and CoA biosynthesis	K09680;K09680	-	GO:0032550//purine ribonucleoside binding	GO:0006796//phosphate-containing compound metabolic process;GO:0009108//coenzyme biosynthetic process
2	ncbi_104938582	LOC104938582	0.615	0.584	4.16124248549098	2.90346264719605	0.519239886092537	3.96600130081269e-13	1.0350470194861e-08	LOC104938582	microtubule-associated proteins 1A/1B light chain 3B	Cellular Processes	Cell growth and death	ko04216//Ferroptosis	K10435	-	-	GO:0006914//autophagy;GO:0016043//cellular component organization;GO:0044763//single-organism cellular process
2	ncbi_104928019	LOC104928019	0.629	0.554	6.60060459841335	4.8036256432732	0.458474454538413	5.35762342496278e-13	1.39823256144679e-08	LOC104928019	cAMP-dependent protein kinase type II-alpha regulatory subunit	Organismal Systems	Endocrine system	ko04910//Insulin signaling pathway	K04739	GO:0044424//intracellular part	GO:0019887//protein kinase regulator activity	GO:0001932//regulation of protein phosphorylation
2	ncbi_104920095	crkl	0.416	0.338	2.27275082372691	1.43088488181683	0.667531912506531	6.83143646641014e-13	1.78286828900372e-08	crkl	CRK like proto-oncogene	Environmental Information Processing;Cellular Processes;Cellular Processes;Organismal Systems;Environmental Information Processing	Signal transduction;Cell motility;Cellular community - eukaryotes;Endocrine system;Signal transduction	ko04010//MAPK signaling pathway;ko04810//Regulation of actin cytoskeleton;ko04510//Focal adhesion;ko04910//Insulin signaling pathway;ko04012//ErbB signaling pathway	K04438;K04438;K04438;K04438;K04438	-	-	-
2	ncbi_104920463	LOC104920463	0.289	0.218	1.89180818645145	0.785097308858834	1.26882243387916	7.51002339056277e-13	1.95996590446907e-08	LOC104920463	L-lactate dehydrogenase A chain	Metabolism;Metabolism;Metabolism;Metabolism;Metabolism	Global and overview maps;Carbohydrate metabolism;Amino acid metabolism;Carbohydrate metabolism;Carbohydrate metabolism	ko01100//Metabolic pathways;ko00010//Glycolysis / Gluconeogenesis;ko00270//Cysteine and methionine metabolism;ko00620//Pyruvate metabolism;ko00640//Propanoate metabolism	K00016;K00016;K00016;K00016;K00016	GO:0044424//intracellular part	GO:0004457//lactate dehydrogenase activity	GO:0005975//carbohydrate metabolic process;GO:0044710//single-organism metabolic process
2	ncbi_104919081	LOC104919081	0.286	0.208	1.47821871092923	0.811234911815908	0.86566809453255	9.60925342855132e-13	2.50782295978332e-08	LOC104919081	tripartite motif-containing protein 66	-	-	-	-	-	-	-
2	ncbi_104931795	btg3	0.717	0.674	5.74240760877764	4.40035042421917	0.384037321758026	1.15237741743393e-12	3.00747458401908e-08	btg3	BTG anti-proliferation factor 3	Genetic Information Processing	Folding, sorting and degradation	ko03018//RNA degradation	K14443	-	-	-
2	ncbi_104933049	LOC104933049	0.278	0.192	1.82702380867012	1.21124876699914	0.593000237380216	1.25835810328041e-12	3.28406297794123e-08	LOC104933049	beta-2 adrenergic receptor	Environmental Information Processing;Environmental Information Processing;Organismal Systems	Signaling molecules and interaction;Signal transduction;Circulatory system	ko04080//Neuroactive ligand-receptor interaction;ko04020//Calcium signaling pathway;ko04261//Adrenergic signaling in cardiomyocytes	K04142;K04142;K04142	GO:0031224//intrinsic component of membrane	GO:0004939//beta-adrenergic receptor activity	GO:0006937//regulation of muscle contraction;GO:0007188//adenylate cyclase-modulating G-protein coupled receptor signaling pathway;GO:1903522//regulation of blood circulation
2	ncbi_104919319	rsrp1	0.652	0.598	4.24472043976092	3.27775249412415	0.372962620586913	2.31724065182609e-12	6.04753465313573e-08	rsrp1	arginine and serine rich protein 1	-	-	-	-	-	-	-
2	ncbi_104936986	LOC104936986	0.411	0.34	2.08883514173622	1.29140385754704	0.693758392625659	2.62685589864249e-12	6.85556852427716e-08	LOC104936986	receptor-interacting serine/threonine-protein kinase 3	Organismal Systems;Cellular Processes;Organismal Systems	Immune system;Cell growth and death;Immune system	ko04621//NOD-like receptor signaling pathway;ko04217//Necroptosis;ko04623//Cytosolic DNA-sensing pathway	K08847;K08847;K08847	-	-	-
2	ncbi_104932313	pacs1	0.338	0.256	1.62422791114188	0.976479891663171	0.73409184466005	2.92035470947764e-12	7.62154172079475e-08	pacs1	phosphofurin acidic cluster sorting protein 1	-	-	-	-	-	-	-
2	ncbi_104923708	atp2b1	0.291	0.217	1.35025948656044	0.759833235847242	0.829481960928585	6.31716051732829e-12	1.64865255181234e-07	atp2b1	ATPase plasma membrane Ca2+ transporting 1	Environmental Information Processing;Organismal Systems	Signal transduction;Circulatory system	ko04020//Calcium signaling pathway;ko04261//Adrenergic signaling in cardiomyocytes	K05850;K05850	-	-	-
2	ncbi_104933894	LOC104933894	0.629	0.579	4.22445005922144	3.12744744971073	0.43377789985244	1.7109560730948e-11	4.4652531595628e-07	LOC104933894	cytohesin-1	Cellular Processes	Transport and catabolism	ko04144//Endocytosis	K18441	-	-	GO:0043087//regulation of GTPase activity
2	ncbi_104940528	LOC104940528	0.406	0.351	6.07281737127751	2.87555543517853	1.07852533308087	1.79511284152379e-11	4.68488549380879e-07	LOC104940528	P2X purinoceptor 5	Environmental Information Processing;Environmental Information Processing	Signaling molecules and interaction;Signal transduction	ko04080//Neuroactive ligand-receptor interaction;ko04020//Calcium signaling pathway	K05219;K05219	-	-	-
2	ncbi_104928804	cflar	0.315	0.238	1.30416711417616	0.818017373604363	0.67292535683312	2.09533108873791e-11	5.46839507538819e-07	cflar	CASP8 and FADD like apoptosis regulator	Cellular Processes;Cellular Processes;Cellular Processes	Cell growth and death;Transport and catabolism;Cell growth and death	ko04210//Apoptosis;ko04140//Autophagy - animal;ko04217//Necroptosis	K04724;K04724;K04724	-	-	GO:0006915//apoptotic process
2	ncbi_104927637	slc25a3	0.486	0.425	2.27233822373092	1.59451133831031	0.511063230815887	3.19411797603204e-11	8.33600909384841e-07	slc25a3	solute carrier family 25 member 3	-	-	-	-	GO:0031224//intrinsic component of membrane	-	-
2	ncbi_104940229	LOC104940229	0.462	0.402	2.49752586103537	1.61896411246231	0.625428610904701	3.67901947967569e-11	9.60150503805762e-07	LOC104940229	FYVE	Cellular Processes	Cell motility	ko04810//Regulation of actin cytoskeleton	K05722	-	GO:0043169//cation binding	GO:0043087//regulation of GTPase activity
2	ncbi_104928434	tnfaip3	0.394	0.324	2.07268688165486	1.27259539540251	0.703728380034743	3.80746604784633e-11	9.93672489166935e-07	tnfaip3	TNF alpha induced protein 3	Organismal Systems;Cellular Processes	Immune system;Cell growth and death	ko04621//NOD-like receptor signaling pathway;ko04217//Necroptosis	K11859;K11859	-	GO:0046914//transition metal ion binding	-
2	ncbi_104925311	kdm7a	0.301	0.226	1.47469377271088	1.00149716077457	0.558257071833879	4.6746707048086e-11	1.21999556054095e-06	kdm7a	lysine demethylase 7A	-	-	-	-	-	GO:0046914//transition metal ion binding	-
2	ncbi_104922067	LOC104922067	0.484	0.433	2.44832896087788	1.58188635763799	0.630151452918196	6.20437189120159e-11	1.61921697616579e-06	LOC104922067	engulfment and cell motility protein 1	-	-	-	-	-	-	-
2	ncbi_104927408	mfsd6	0.414	0.337	2.23159393968666	1.51772869989264	0.556160612333317	9.58343927945808e-11	2.50108598315297e-06	mfsd6	major facilitator superfamily domain containing 6	-	-	-	-	-	-	GO:0044763//single-organism cellular process
2	ncbi_104930614	LOC104930614	0.557	0.49	4.10960443714327	2.97670500019429	0.465283282937988	9.67273588651640e-11	2.52439061166305e-06	LOC104930614	annexin A11	-	-	-	-	-	GO:0005543//phospholipid binding	GO:0050818//regulation of coagulation
2	ncbi_104936231	LOC104936231	0.27	0.204	1.88941400162542	0.915924797659695	1.04463779923849	1.31972825562886e-10	3.44422680154021e-06	LOC104936231	alpha-N-acetylgalactosaminide alpha-2	-	-	-	-	GO:0031224//intrinsic component of membrane	GO:0016757//transferase activity, transferring glycosyl groups	GO:0043412//macromolecule modification
2	ncbi_104936786	LOC104936786	0.367	0.298	2.94011364892488	1.78350874104208	0.721153636419434	1.82586476507183e-10	4.76514186388445e-06	LOC104936786	tumor necrosis factor receptor superfamily member 10B-like	Environmental Information Processing;Cellular Processes;Cellular Processes	Signaling molecules and interaction;Cell growth and death;Cell growth and death	ko04060//Cytokine-cytokine receptor interaction;ko04210//Apoptosis;ko04217//Necroptosis	K04722;K04722;K04722	-	-	-
2	ncbi_104927080	fam49a	0.562	0.525	3.21687952604345	2.20424185650225	0.545379377525887	1.8906145033523e-10	4.93412573084884e-06	fam49a	family with sequence similarity 49 member A	-	-	-	-	-	-	-
2	ncbi_104936742	LOC104936742	0.527	0.465	4.35878773504188	3.04579388930401	0.517108631712264	3.05859036466716e-10	7.98230913370836e-06	LOC104936742	immediate early response gene 2 protein	-	-	-	-	-	-	-
2	ncbi_104920620	LOC104920620	0.348	0.278	1.98465608359076	1.24957030608554	0.667456951974297	3.63518005792304e-10	9.48709291516754e-06	LOC104920620	putative P2Y purinoceptor 10	Environmental Information Processing	Signaling molecules and interaction	ko04080//Neuroactive ligand-receptor interaction	K04274	-	-	-
2	ncbi_104936425	cbl	0.582	0.545	3.90609420711638	2.84343786727009	0.458090464624751	4.31316803736369e-10	1.12565059439118e-05	cbl	Cbl proto-oncogene	Cellular Processes;Organismal Systems;Genetic Information Processing;Environmental Information Processing	Transport and catabolism;Endocrine system;Folding, sorting and degradation;Signal transduction	ko04144//Endocytosis;ko04910//Insulin signaling pathway;ko04120//Ubiquitin mediated proteolysis;ko04012//ErbB signaling pathway	K04707;K04707;K04707;K04707	-	-	-
2	ncbi_104918200	irf2bp2	0.482	0.432	2.81761157547722	1.91075737967198	0.560328138958503	6.9237642215745e-10	1.80696398654651e-05	irf2bp2	interferon regulatory factor 2 binding protein 2	-	-	-	-	-	-	-
2	ncbi_113745917	inpp1	0.572	0.519	4.98753566651746	3.70614485560184	0.428407887707164	8.40919166605961e-10	2.19463084100824e-05	inpp1	inositol polyphosphate-1-phosphatase	-	-	-	-	-	-	-
2	ncbi_104930092	2024-03-08	0.568	0.514	3.52664816595656	2.62894631249791	0.423812973295702	1.77007282005878e-09	4.61953604578941e-05	2024-03-08	membrane associated ring-CH-type finger 8	-	-	-	-	-	-	-
2	ncbi_104932913	LOC104932913	0.394	0.337	2.77321429550319	1.56056108107958	0.829494276424053	1.77068264845464e-09	4.62112757593692e-05	LOC104932913	probable E3 ubiquitin-protein ligase DTX3	Environmental Information Processing	Signal transduction	ko04330//Notch signaling pathway	K06058	-	-	-
2	ncbi_104935027	LOC104935027	0.454	0.406	2.55089041208619	1.59088307934865	0.681173111280474	2.37161007945206e-09	6.18942798535399e-05	LOC104935027	protein lifeguard 1	-	-	-	-	GO:0031224//intrinsic component of membrane	-	-
2	ncbi_104930028	avpi1	0.376	0.309	2.92920924118212	1.87871622865759	0.640764081587609	2.53269999272759e-09	6.60984044102046e-05	avpi1	arginine vasopressin induced 1	-	-	-	-	-	-	-
2	ncbi_104938643	LOC104938643	0.48	0.444	31.6997298627966	15.9468061947523	0.991203034262728	3.20750231591829e-09	8.37093954408357e-05	LOC104938643	heat shock 70 kDa protein 1	Environmental Information Processing;Cellular Processes;Genetic Information Processing;Genetic Information Processing	Signal transduction;Transport and catabolism;Folding, sorting and degradation;Transcription	ko04010//MAPK signaling pathway;ko04144//Endocytosis;ko04141//Protein processing in endoplasmic reticulum;ko03040//Spliceosome	K03283;K03283;K03283;K03283	-	-	-
2	ncbi_104937538	LOC104937538	0.318	0.253	1.45856183230366	0.935516825913659	0.640711040526002	3.29704269131568e-09	8.60462201579566e-05	LOC104937538	phosphatidylinositol-binding clathrin assembly protein	-	-	-	-	-	-	-
2	ncbi_104928314	LOC104928314	0.492	0.437	2.52654557011462	1.77834421888887	0.506631600058849	5.36370426980673e-09	0.000139981954033416	LOC104928314	uncharacterized protein C6orf106 homolog	-	-	-	-	-	-	-
2	ncbi_104925381	LOC104925381	0.293	0.233	1.74439005386829	1.06260181616322	0.715121585891593	1.11936094103328e-08	0.000292130818390865	LOC104925381	adhesion G protein-coupled receptor E2	-	-	-	-	-	-	-
2	ncbi_104932685	mapk1	0.266	0.209	1.05591705196112	0.599916849742727	0.815662049717461	1.33491270128658e-08	0.000348385516781771	mapk1	mitogen-activated protein kinase 1	Environmental Information Processing;Cellular Processes;Cellular Processes;Organismal Systems;Cellular Processes;Organismal Systems;Environmental Information Processing;Environmental Information Processing;Cellular Processes;Environmental Information Processing;Organismal Systems;Cellular Processes;Organismal Systems;Human Diseases;Organismal Systems;Organismal Systems;Cellular Processes;Organism…	Signal transduction;Cell motility;Cellular community - eukaryotes;Circulatory system;Cell growth and death;Immune system;Signal transduction;Signal transduction;Cell growth and death;Signal transduction;Endocrine system;Transport and catabolism;Circulatory system;Endocrine and metabolic diseases;Endocrine system;Immune system;Cell growth and death;Endocrine system;Cellular community - eukaryotes;…	ko04010//MAPK signaling pathway;ko04810//Regulation of actin cytoskeleton;ko04510//Focal adhesion;ko04261//Adrenergic signaling in cardiomyocytes;ko04218//Cellular senescence;ko04621//NOD-like receptor signaling pathway;ko04068//FoxO signaling pathway;ko04150//mTOR signaling pathway;ko04210//Apoptosis;ko04371//Apelin signaling pathway;ko04910//Insulin signaling pathway;ko04140//Autophagy - animal…	K04371;K04371;K04371;K04371;K04371;K04371;K04371;K04371;K04371;K04371;K04371;K04371;K04371;K04371;K04371;K04371;K04371;K04371;K04371;K04371;K04371;K04371;K04371;K04371;K04371;K04371	-	GO:0004702//receptor signaling protein serine/threonine kinase activity;GO:0032550//purine ribonucleoside binding	GO:0006464//cellular protein modification process;GO:0006796//phosphate-containing compound metabolic process;GO:0009653//anatomical structure morphogenesis
2	ncbi_104930770	LOC104930770	0.353	0.293	1.69644115109104	1.15533987740044	0.554194058863555	1.70956723607982e-08	0.000446162857272112	LOC104930770	NACHT	-	-	-	-	-	-	-
2	ncbi_104928723	sash3	0.425	0.377	2.21417561904634	1.48965252861797	0.571793803433291	1.74928973171123e-08	0.000456529634181996	sash3	SAM and SH3 domain containing 3	-	-	-	-	-	-	-
2	ncbi_104932445	tnfaip2	0.389	0.332	2.81491546015514	1.69678339528008	0.730289186919394	2.39687431052848e-08	0.000625536257561723	tnfaip2	TNF alpha induced protein 2	-	-	-	-	-	-	-
2	ncbi_104937444	LOC104937444	0.37	0.314	2.07042831275796	1.37062787566522	0.595092317420501	2.42222565725606e-08	0.000632152452030686	LOC104937444	tyrosine-protein phosphatase non-receptor type 7	Environmental Information Processing	Signal transduction	ko04010//MAPK signaling pathway	K18019	-	GO:0004721//phosphoprotein phosphatase activity	GO:0006470//protein dephosphorylation
2	ncbi_104934161	LOC104934161	0.514	0.476	3.34623015521148	2.31148793152626	0.53371484784032	3.08290360490014e-08	0.000804576182806839	LOC104934161	cytochrome c	Human Diseases;Cellular Processes;Cellular Processes	Infectious diseases;Cell growth and death;Cell growth and death	ko05168//Herpes simplex infection;ko04210//Apoptosis;ko04115//p53 signaling pathway	K08738;K08738;K08738	GO:0031970//organelle envelope lumen;GO:0043231//intracellular membrane-bounded organelle;GO:0044425//membrane part	GO:0046906//tetrapyrrole binding;GO:0046914//transition metal ion binding	GO:0044710//single-organism metabolic process
2	ncbi_104935249	LOC104935249	0.445	0.397	2.27425648853355	1.54330528105332	0.559371499721695	5.04089056154209e-08	0.00131557161875125	LOC104935249	casein kinase I	Cellular Processes;Environmental Information Processing	Cellular community - eukaryotes;Signal transduction	ko04540//Gap junction;ko04340//Hedgehog signaling pathway	K08959;K08959	-	GO:0004672//protein kinase activity;GO:0032550//purine ribonucleoside binding	GO:0006464//cellular protein modification process
2	ncbi_104934653	LOC104934653	0.357	0.303	1.77442272758182	1.14703088459444	0.629445511967574	1.02871606081869e-07	0.00268474317552461	LOC104934653	E3 ubiquitin-protein ligase ZNRF2	-	-	-	-	-	GO:0043169//cation binding	-
2	ncbi_104926005	ralgps2	0.269	0.216	1.26383552165759	0.736808995371617	0.778446140348499	1.827869322054e-07	0.00477037335669652	ralgps2	Ral GEF with PH domain and SH3 binding motif 2	-	-	-	-	-	-	GO:0043087//regulation of GTPase activity
2	ncbi_104933588	LOC104933588	0.531	0.493	3.22376554088138	2.3705427195614	0.443529430752098	1.89164084396144e-07	0.00493680427457056	LOC104933588	cyclin-dependent kinase inhibitor 1	-	-	-	-	GO:0043231//intracellular membrane-bounded organelle	-	GO:0000278//mitotic cell cycle;GO:0006469//negative regulation of protein kinase activity;GO:0022402//cell cycle process;GO:0035556//intracellular signal transduction
2	ncbi_104939306	sla2	0.839	0.834	22.227328409617	17.291752067277	0.362250499736127	1.94170335485464e-07	0.00506745741549964	sla2	Src like adaptor 2	-	-	-	-	-	-	-
2	ncbi_104918952	pgk1	0.325	0.276	1.29342210617054	0.822944991082149	0.652325269632078	2.03934375230565e-07	0.00532227932476727	pgk1	phosphoglycerate kinase 1	Metabolism;Metabolism;Metabolism;Metabolism	Global and overview maps;Global and overview maps;Global and overview maps;Carbohydrate metabolism	ko01100//Metabolic pathways;ko01200//Carbon metabolism;ko01230//Biosynthesis of amino acids;ko00010//Glycolysis / Gluconeogenesis	K00927;K00927;K00927;K00927	-	GO:0016301//kinase activity;GO:0032550//purine ribonucleoside binding	GO:0006090//pyruvate metabolic process;GO:0006796//phosphate-containing compound metabolic process
2	ncbi_104935046	LOC104935046	0.373	0.323	1.78864828311213	1.19309418115693	0.584161794251062	2.09104401893918e-07	0.00545720668062748	LOC104935046	ATP-dependent RNA helicase DDX3X	Organismal Systems	Immune system	ko04622//RIG-I-like receptor signaling pathway	K11594	-	-	-
2	ncbi_113744309	LOC113744309	0.511	0.5	4.94216384357172	3.1806297707429	0.635830389809442	2.69662295717995e-07	0.00703764659364823	LOC113744309	uncharacterized LOC113744309	-	-	-	-	-	-	-
2	ncbi_104920608	LOC104920608	0.305	0.243	1.31579726651265	0.980216229548735	0.424765281819076	3.02086429319428e-07	0.00788385163237844	LOC104920608	ribosomal protein S6 kinase alpha-6	Environmental Information Processing;Environmental Information Processing;Cellular Processes;Organismal Systems	Signal transduction;Signal transduction;Cell growth and death;Endocrine system	ko04010//MAPK signaling pathway;ko04150//mTOR signaling pathway;ko04114//Oocyte meiosis;ko04914//Progesterone-mediated oocyte maturation	K04373;K04373;K04373;K04373	-	GO:0004672//protein kinase activity;GO:0032550//purine ribonucleoside binding;GO:0046872//metal ion binding	GO:0006464//cellular protein modification process;GO:0006796//phosphate-containing compound metabolic process;GO:0007165//signal transduction
2	ncbi_104919933	LOC104919933	0.266	0.213	1.11946212521621	0.675791394698156	0.728155833352254	3.50226007317341e-07	0.00914019833896797	LOC104919933	lysine-specific demethylase 5B-B	-	-	-	-	GO:0043231//intracellular membrane-bounded organelle	GO:0016705//oxidoreductase activity, acting on paired donors, with incorporation or reduction of molecular oxygen;GO:0046914//transition metal ion binding	GO:0044710//single-organism metabolic process
2	ncbi_104933516	LOC104933516	0.546	0.514	3.91437606051532	2.89283347986865	0.436299084873001	4.1501604189227e-07	0.0108310886613045	LOC104933516	vacuole membrane protein 1	Cellular Processes	Transport and catabolism	ko04140//Autophagy - animal	K21248	-	-	-
2	ncbi_104938359	oser1	0.325	0.276	1.37275684207076	0.875047324367092	0.649643153859764	4.15050069212154e-07	0.0108319767062988	oser1	oxidative stress responsive serine rich 1	-	-	-	-	-	-	-
2	ncbi_104929813	LOC104929813	0.333	0.276	1.49910866649462	1.10687849710222	0.437608099219016	8.97056677195073e-07	0.023411385161437	LOC104929813	trinucleotide repeat-containing gene 6C protein	-	-	-	-	-	-	-
2	ncbi_104919573	mrps15	0.271	0.221	1.23938399043487	0.798178531293926	0.634839857598206	2.2250561288145e-06	0.0580695148498007	mrps15	mitochondrial ribosomal protein S15	Genetic Information Processing	Translation	ko03010//Ribosome	K02956	GO:0030529//intracellular ribonucleoprotein complex	-	GO:0010467//gene expression
2	ncbi_104924428	LOC104924428	0.446	0.401	2.50041267819122	1.85573492695184	0.43017557202344	2.27336282473687e-06	0.0593302229999829	LOC104924428	transcription factor 7	-	-	-	-	-	-	GO:0009953//dorsal/ventral pattern formation;GO:0033333//fin development
2	ncbi_104936618	LOC104936618	0.362	0.32	1.86850508110216	1.23414795208514	0.598369128927848	3.06092378427642e-06	0.079883988922046	LOC104936618	transcriptional activator protein Pur-beta	-	-	-	-	-	-	-
2	ncbi_104918372	LOC104918372	0.459	0.429	2.54563147543273	1.82728570443772	0.478321355540393	4.27069177758095e-06	0.111456514011308	LOC104918372	mitochondrial glutamate carrier 1	-	-	-	-	GO:0031224//intrinsic component of membrane	-	GO:0044763//single-organism cellular process
2	ncbi_104924889	LOC104924889	0.26	0.211	1.7384707771312	1.07176577448467	0.697829165035898	4.31449050888189e-06	0.1125995733008	LOC104924889	cbp/p300-interacting transactivator 3	-	-	-	-	-	-	GO:0010468//regulation of gene expression
2	ncbi_104924000	zbtb4	0.278	0.23	1.29579191410131	0.867108051027875	0.579550375209613	4.47001103658249e-06	0.11665834803273	zbtb4	zinc finger and BTB domain containing 4	-	-	-	-	-	-	-
2	ncbi_104917792	stk10	0.455	0.415	2.79325225162372	1.98015767597585	0.496330551896098	4.67571922049918e-06	0.122026920216588	stk10	serine/threonine kinase 10	Organismal Systems	Endocrine system	ko04914//Progesterone-mediated oocyte maturation	K08837	-	-	-
2	ncbi_104928755	LOC104928755	0.288	0.246	1.19478936275751	0.736948861873025	0.697119881605764	5.7918183957469e-06	0.151154876492203	LOC104928755	reticulon-3-B	-	-	-	-	-	-	-
2	ncbi_104940614	LOC104940614	0.53	0.521	3.51717563197155	2.62587968328385	0.421616564422037	9.40575340261553e-06	0.24547135230146	LOC104940614	CD82 antigen	Cellular Processes	Cell growth and death	ko04115//p53 signaling pathway	K06509	GO:0031224//intrinsic component of membrane	-	-
2	ncbi_104938695	LOC104938695	0.498	0.461	4.68688803347024	3.47269114145717	0.432576226024994	9.84331611324024e-06	0.256890863923344	LOC104938695	transcriptional regulator Myc-2	Environmental Information Processing;Cellular Processes;Environmental Information Processing;Cellular Processes;Environmental Information Processing;Environmental Information Processing	Signal transduction;Cell growth and death;Signal transduction;Cell growth and death;Signal transduction;Signal transduction	ko04010//MAPK signaling pathway;ko04218//Cellular senescence;ko04310//Wnt signaling pathway;ko04110//Cell cycle;ko04350//TGF-beta signaling pathway;ko04012//ErbB signaling pathway	K04377;K04377;K04377;K04377;K04377;K04377	GO:0043231//intracellular membrane-bounded organelle	GO:0005515//protein binding	GO:0010468//regulation of gene expression;GO:0014031//mesenchymal cell development
2	ncbi_104940403	id3	0.606	0.574	10.7600544838081	8.03744572442005	0.420876387737626	1.11742559052503e-05	0.291625730615223	id3	inhibitor of DNA binding 3	Environmental Information Processing	Signal transduction	ko04350//TGF-beta signaling pathway	K17694	GO:0044424//intracellular part	GO:0005515//protein binding	GO:0006355//regulation of transcription, DNA-templated;GO:0030182//neuron differentiation
2	ncbi_104928816	fam126b	0.346	0.308	1.66994289959668	1.1426255896943	0.547446028129609	1.60283108117393e-05	0.418306855564773	fam126b	family with sequence similarity 126 member B	-	-	-	-	-	-	-
2	ncbi_104940499	srpra	0.309	0.272	1.5840675023539	0.989521765234769	0.67883046889573	2.4214856628521e-05	0.631959328291142	srpra	SRP receptor subunit alpha	Genetic Information Processing	Folding, sorting and degradation	ko03060//Protein export	K13431	GO:0043234//protein complex	GO:0032550//purine ribonucleoside binding;GO:0043021//ribonucleoprotein complex binding	GO:0006613//cotranslational protein targeting to membrane
2	ncbi_104930281	phldb3	0.295	0.258	1.33027419869455	0.879151861192584	0.597539350069188	3.02666342709997e-05	0.78989862120455	phldb3	pleckstrin homology like domain family B member 3	-	-	-	-	-	-	-
2	ncbi_104928988	LOC104928988	0.32	0.278	1.40134520399346	1.06002387511952	0.402715630311868	3.18916563559039e-05	0.832308447576379	LOC104928988	next to BRCA1 gene 1 protein-like	Cellular Processes	Transport and catabolism	ko04137//Mitophagy - animal	K17987	-	-	-
2	ncbi_104919981	ppp1r16b	0.258	0.219	1.06380956552038	0.707415597180285	0.588609981288398	3.66273610035375e-05	0.955900867470321	ppp1r16b	protein phosphatase 1 regulatory subunit 16B	-	-	-	-	-	-	-
2	ncbi_104928919	ubap1	0.278	0.238	1.22328696673381	0.803763224666653	0.605920405457651	3.69622593511498e-05	0.964641044546307	ubap1	ubiquitin associated protein 1	-	-	-	-	-	-	-
2	ncbi_104936117	triap1	0.413	0.385	1.98265239277074	1.42606355282605	0.475393482950071	8.84498506021665e-05	1	triap1	TP53 regulated inhibitor of apoptosis 1	-	-	-	-	-	-	-
2	ncbi_104938909	LOC104938909	0.404	0.377	1.88976361513943	1.35958907450129	0.475035109627881	0.000102891483159299	1	LOC104938909	serine/threonine-protein kinase 4	Environmental Information Processing;Environmental Information Processing	Signal transduction;Signal transduction	ko04010//MAPK signaling pathway;ko04068//FoxO signaling pathway	K04411;K04411	-	GO:0004672//protein kinase activity;GO:0032550//purine ribonucleoside binding	GO:0006464//cellular protein modification process;GO:0006796//phosphate-containing compound metabolic process;GO:0050794//regulation of cellular process
2	ncbi_104937816	LOC104937816	0.259	0.22	1.01640933693476	0.717084484047811	0.503266526786265	0.000112901949806776	1	LOC104937816	olfactory receptor 2A25	-	-	-	-	GO:0031224//intrinsic component of membrane	-	GO:0007166//cell surface receptor signaling pathway
2	ncbi_104935270	LOC104935270	0.38	0.347	2.0385467402335	1.49482811330435	0.447561433703024	0.000123143119142946	1	LOC104935270	uncharacterized LOC104935270	-	-	-	-	-	-	-
2	ncbi_104932690	wipf1	0.413	0.393	1.98248000957319	1.41652291791357	0.484952375264943	0.000160466100304768	1	wipf1	WAS/WASL interacting protein family member 1	Cellular Processes	Transport and catabolism	ko04144//Endocytosis	K19475	-	-	-
2	ncbi_104927388	itpkb	0.507	0.494	3.25146080474879	2.50931615097781	0.373793784054022	0.000160917616726403	1	itpkb	inositol-trisphosphate 3-kinase B	Metabolism;Environmental Information Processing;Environmental Information Processing;Metabolism	Global and overview maps;Signal transduction;Signal transduction;Carbohydrate metabolism	ko01100//Metabolic pathways;ko04020//Calcium signaling pathway;ko04070//Phosphatidylinositol signaling system;ko00562//Inositol phosphate metabolism	K00911;K00911;K00911;K00911	-	-	GO:0006796//phosphate-containing compound metabolic process
2	ncbi_104929398	LOC104929398	0.293	0.259	1.65754507402504	1.10561075128875	0.584204552323341	0.000233296879266081	1	LOC104929398	syntaxin-11-like	Genetic Information Processing	Folding, sorting and degradation	ko04130//SNARE interactions in vesicular transport	K08487	-	-	-
2	ncbi_104926190	mfsd14a	0.325	0.296	1.40500528423215	0.937512414187431	0.583665857078809	0.000272868932562424	1	mfsd14a	major facilitator superfamily domain containing 14A	-	-	-	-	-	-	-
2	ncbi_104933898	trim8	0.259	0.224	1.02873849719487	0.735775423455848	0.483538906302237	0.000326488236652546	1	trim8	tripartite motif containing 8	-	-	-	-	-	-	-
2	ncbi_104931980	eny2	0.313	0.281	1.67252805702692	1.21366411435559	0.462661206491148	0.000702247387170588	1	eny2	ENY2	-	-	-	-	GO:0031981//nuclear lumen;GO:0046930//pore complex	GO:0003712//transcription cofactor activity	GO:0006354//DNA-templated transcription, elongation;GO:0006355//regulation of transcription, DNA-templated;GO:0006405//RNA export from nucleus;GO:0008104//protein localization;GO:0016570//histone modification
2	ncbi_104927320	LOC104927320	0.394	0.37	1.88364241399838	1.43380447029985	0.393676817961764	0.000746955764310288	1	LOC104927320	interferon regulatory factor 2-binding protein 2-B	-	-	-	-	GO:0043231//intracellular membrane-bounded organelle	-	GO:0010468//regulation of gene expression;GO:0034645//cellular macromolecule biosynthetic process
2	ncbi_104919368	LOC104919368	0.276	0.247	1.49204734481476	1.02490198157457	0.541807373635531	0.000871729613925838	1	LOC104919368	forkhead box protein J3	-	-	-	-	-	-	-
2	ncbi_104934026	il17ra	0.261	0.229	1.03948224518465	0.736392632584362	0.497318018452729	0.0008932959456525	1	il17ra	interleukin 17 receptor A	Environmental Information Processing	Signaling molecules and interaction	ko04060//Cytokine-cytokine receptor interaction	K05164	-	-	-
2	ncbi_104930706	gtpbp2	0.272	0.235	1.27003764104605	0.984598818215932	0.367263342788941	0.000950704570619361	1	gtpbp2	GTP binding protein 2	-	-	-	-	-	-	-
2	ncbi_104918186	pbxip1	0.288	0.26	1.55141313968952	1.09651996718399	0.500650842569133	0.00126707495322802	1	pbxip1	PBX homeobox interacting protein 1	-	-	-	-	-	-	-
2	ncbi_104940464	psmd7	0.264	0.24	1.05566231905224	0.713759536062246	0.564638404499157	0.00193253834816526	1	psmd7	proteasome 26S subunit	Genetic Information Processing	Folding, sorting and degradation	ko03050//Proteasome	K03038	-	-	-
2	ncbi_104930949	rassf1	0.404	0.384	2.06933048923177	1.56948406814475	0.398873689779262	0.00202164512964898	1	rassf1	Ras association domain family member 1	-	-	-	-	-	-	-
2	ncbi_104934047	LOC104934047	0.337	0.313	1.43729242998749	1.07894390439677	0.413733761547441	0.00208398746748857	1	LOC104934047	F-box/WD repeat-containing protein 11	Cellular Processes;Environmental Information Processing;Genetic Information Processing;Cellular Processes;Environmental Information Processing	Cell growth and death;Signal transduction;Folding, sorting and degradation;Cell growth and death;Signal transduction	ko04218//Cellular senescence;ko04310//Wnt signaling pathway;ko04120//Ubiquitin mediated proteolysis;ko04114//Oocyte meiosis;ko04340//Hedgehog signaling pathway	K03362;K03362;K03362;K03362;K03362	-	-	-
2	ncbi_104929894	hdac7	0.292	0.265	1.38299541482414	1.03699991759451	0.415380593885671	0.00265898259800718	1	hdac7	histone deacetylase 7	-	-	-	-	-	-	-
2	ncbi_104919976	r3hdm2	0.251	0.226	1.00935252811638	0.711022242923584	0.505463542967036	0.00268151487231033	1	r3hdm2	R3H domain containing 2	-	-	-	-	-	-	-
2	ncbi_104918758	gatad2a	0.379	0.365	1.69343076043804	1.25732745034898	0.429588575349806	0.00315304028156434	1	gatad2a	GATA zinc finger domain containing 2A	-	-	-	-	-	GO:0003677//DNA binding;GO:0046914//transition metal ion binding	GO:0010468//regulation of gene expression
2	ncbi_104939998	LOC104939998	0.351	0.333	1.49328128469037	1.13976503578235	0.389749505625868	0.0035545441048205	1	LOC104939998	E3 ubiquitin-protein ligase RBBP6-like	-	-	-	-	-	GO:0046914//transition metal ion binding	-
2	ncbi_104924986	LOC104924986	0.326	0.304	1.41958483103059	1.05119762121929	0.43343514761356	0.00426888253438414	1	LOC104924986	PH and SEC7 domain-containing protein 4	Cellular Processes	Transport and catabolism	ko04144//Endocytosis	K12494	-	-	-
2	ncbi_104928937	wdr1	0.264	0.235	0.953841608055021	0.695519542805198	0.455658664323615	0.00482506682568768	1	wdr1	WD repeat domain 1	-	-	-	-	-	-	-
2	ncbi_104924570	rnf5	0.314	0.299	1.60058582214959	1.12724495375392	0.505798983533886	0.00487860698384785	1	rnf5	ring finger protein 5	Genetic Information Processing	Folding, sorting and degradation	ko04141//Protein processing in endoplasmic reticulum	K10666	-	GO:0043169//cation binding	-
2	ncbi_104936819	tmem131	0.441	0.438	2.30283867164226	1.72406578305672	0.417598522176974	0.00558864892475389	1	tmem131	transmembrane protein 131	-	-	-	-	-	-	-
2	ncbi_104933174	rab21	0.314	0.295	1.21619652287037	0.938743391291778	0.373573618679432	0.00778958646147935	1	rab21	RAB21	-	-	-	-	GO:0044464//cell part	GO:0017111//nucleoside-triphosphatase activity;GO:0032550//purine ribonucleoside binding	GO:0015031//protein transport;GO:0016482//cytoplasmic transport;GO:0035556//intracellular signal transduction
2	ncbi_104940026	kcnk1	0.324	0.301	1.71567098993073	1.29734512351438	0.403210596660342	0.00877881932789979	1	kcnk1	potassium two pore domain channel subfamily K member 1	-	-	-	-	GO:0031224//intrinsic component of membrane	-	GO:0034220//ion transmembrane transport
2	ncbi_104937596	yipf3	0.255	0.24	1.03577408456311	0.751550401946037	0.462767601947521	0.0277900126265717	1	yipf3	Yip1 domain family member 3	-	-	-	-	GO:0031224//intrinsic component of membrane;GO:0043231//intracellular membrane-bounded organelle	-	GO:0048869//cellular developmental process
2	ncbi_104931284	sppl2a	0.322	0.314	1.39608977162465	1.0405	0.424116131962717	0.0306084870804802	1	sppl2a	signal peptide peptidase like 2A	-	-	-	-	GO:0031224//intrinsic component of membrane	-	GO:0019538//protein metabolic process
2	ncbi_104932198	LOC104932198	0.258	0.242	1.13913605677297	0.84152907119148	0.436855054353269	0.0307097845916643	1	LOC104932198	E3 ubiquitin-protein ligase RNF38-like	-	-	-	-	-	-	-
2	ncbi_104919019	igf2bp2	0.26	0.248	1.17205754433003	0.908103334806607	0.368115024292679	0.0498376225263455	1	igf2bp2	insulin like growth factor 2 mRNA binding protein 2	-	-	-	-	-	GO:0044822//poly(A) RNA binding	-
3	ncbi_104930833	LOC104930833	0.531	0.077	2.50439823325478	0.326525665869036	2.93919568719612	0	0	LOC104930833	bifunctional heparan sulfate N-deacetylase/N-sulfotransferase 4	Metabolism;Metabolism	Global and overview maps;Glycan biosynthesis and metabolism	ko01100//Metabolic pathways;ko00534//Glycosaminoglycan biosynthesis - heparan sulfate / heparin	K02579;K02579	-	-	-
3	ncbi_104919854	LOC104919854	0.507	0.104	2.71833242320288	0.425260205866831	2.67630412836938	8.25141615350074e-282	2.15345458774062e-277	LOC104919854	uncharacterized LOC104919854	-	-	-	-	-	-	-
3	ncbi_104932380	LOC104932380	0.593	0.16	2.88593168109016	0.575936467044571	2.32505556883785	4.49602176162262e-263	1.17337175934827e-258	LOC104932380	intermediate conductance calcium-activated potassium channel protein 4	-	-	-	-	GO:0031224//intrinsic component of membrane	GO:0015269//calcium-activated potassium channel activity	GO:0030001//metal ion transport;GO:0034220//ion transmembrane transport
3	ncbi_104930914	jund	0.48	0.116	4.73993400914976	0.732226471470983	2.69450513756219	1.62876020388283e-226	4.2507383800934e-222	jund	JunD proto-oncogene	Environmental Information Processing	Signal transduction	ko04010//MAPK signaling pathway	K04449	GO:0043231//intracellular membrane-bounded organelle	GO:0001071//nucleic acid binding transcription factor activity;GO:0003677//DNA binding	GO:0006355//regulation of transcription, DNA-templated
3	ncbi_104929909	rpl23	0.999	0.995	105.051766776788	73.1750408850763	0.521676873858714	9.96912931560816e-196	2.60174336878742e-191	rpl23	ribosomal protein L23	Genetic Information Processing	Translation	ko03010//Ribosome	K02894	GO:0005924//cell-substrate adherens junction;GO:0015934//large ribosomal subunit;GO:0031988//membrane-bounded vesicle	GO:0003723//RNA binding;GO:0005198//structural molecule activity	GO:0000956//nuclear-transcribed mRNA catabolic process;GO:0006412//translation;GO:0006606//protein import into nucleus;GO:0006613//cotranslational protein targeting to membrane;GO:0016032//viral process;GO:0032774//RNA biosynthetic process;GO:0043624//cellular protein complex disassembly
3	ncbi_104934014	eef1b2	0.997	0.965	41.5974136184417	25.3930979269143	0.712057416673247	4.50475889541727e-190	1.175651976526e-185	eef1b2	eukaryotic translation elongation factor 1 beta 2	-	-	-	-	GO:0043234//protein complex	-	GO:0010467//gene expression;GO:0034645//cellular macromolecule biosynthetic process
3	ncbi_104928510	fchsd2	0.337	0.07	1.14314000412283	0.191811511686591	2.57524089368568	1.49064186230265e-172	3.89027713223745e-168	fchsd2	FCH and double SH3 domains 2	-	-	-	-	-	-	-
3	ncbi_104932191	LOC104932191	0.864	0.471	12.5824833294313	5.14346860248954	1.29060318298029	2.41289642356637e-167	6.2971770862235e-163	LOC104932191	C-C chemokine receptor type 9	Environmental Information Processing;Organismal Systems	Signaling molecules and interaction;Immune system	ko04060//Cytokine-cytokine receptor interaction;ko04672//Intestinal immune network for IgA production	K04184;K04184	GO:0031224//intrinsic component of membrane	GO:0001637//G-protein coupled chemoattractant receptor activity	GO:0019221//cytokine-mediated signaling pathway
3	ncbi_104922967	LOC104922967	0.984	0.929	25.2140529548559	16.0395256548889	0.652596561519003	8.59332357509681e-167	2.24268558662876e-162	LOC104922967	transcription factor BTF3	-	-	-	-	-	-	-
3	ncbi_104923334	LOC104923334	0.938	0.616	18.7069393692633	9.62937561838133	0.958059379511268	2.57126104123206e-163	6.71047706540744e-159	LOC104923334	uncharacterized LOC104923334	-	-	-	-	-	-	-
3	ncbi_104937054	rpl35	0.999	0.99	66.5988262960892	47.6520500698389	0.4829584696034	5.35010090967197e-162	1.39626933540619e-157	rpl35	ribosomal protein L35	Genetic Information Processing	Translation	ko03010//Ribosome	K02918	GO:0030529//intracellular ribonucleoprotein complex	-	GO:0007049//cell cycle;GO:0010467//gene expression;GO:0044767//single-organism developmental process
3	ncbi_104927283	rpl36	1	0.989	63.1198338790615	46.0413809835947	0.455162301531033	8.52785740145121e-149	2.22560022463074e-144	rpl36	ribosomal protein L36	Genetic Information Processing	Translation	ko03010//Ribosome	K02920	GO:0030529//intracellular ribonucleoprotein complex	-	GO:0007049//cell cycle;GO:0007417//central nervous system development;GO:0010467//gene expression
3	ncbi_104932082	LOC104932082	0.558	0.226	3.71067047990965	1.15336239459554	1.68583400135078	1.47613619156682e-140	3.8524202327511e-136	LOC104932082	transforming protein RhoA	Cellular Processes;Cellular Processes;Cellular Processes;Cellular Processes;Organismal Systems;Environmental Information Processing;Environmental Information Processing;Organismal Systems;Organismal Systems;Cellular Processes;Environmental Information Processing	Transport and catabolism;Cell motility;Cellular community - eukaryotes;Cellular community - eukaryotes;Immune system;Signal transduction;Signal transduction;Circulatory system;Immune system;Cellular community - eukaryotes;Signal transduction	ko04144//Endocytosis;ko04810//Regulation of actin cytoskeleton;ko04510//Focal adhesion;ko04530//Tight junction;ko04621//NOD-like receptor signaling pathway;ko04150//mTOR signaling pathway;ko04310//Wnt signaling pathway;ko04270//Vascular smooth muscle contraction;ko04625//C-type lectin receptor signaling pathway;ko04520//Adherens junction;ko04350//TGF-beta signaling pathway	K04513;K04513;K04513;K04513;K04513;K04513;K04513;K04513;K04513;K04513;K04513	-	-	-
3	ncbi_104924491	rpl28	0.999	0.992	70.0723136127031	52.6404356755557	0.412673101697667	7.4425979907646e-137	1.94236922362975e-132	rpl28	ribosomal protein L28	Genetic Information Processing	Translation	ko03010//Ribosome	K02903	GO:0030529//intracellular ribonucleoprotein complex	-	GO:0010467//gene expression;GO:0044767//single-organism developmental process
3	ncbi_104935826	relb	0.891	0.624	10.7063227618001	5.06149697035242	1.08082701161842	4.38622893287615e-136	1.14471802690202e-131	relb	RELB proto-oncogene	Environmental Information Processing;Organismal Systems	Signal transduction;Immune system	ko04010//MAPK signaling pathway;ko04625//C-type lectin receptor signaling pathway	K09253;K09253	-	-	-
3	ncbi_104939219	rpl37a	0.998	0.989	67.5227248788776	50.3683375202722	0.422856011615202	1.57100201863284e-134	4.10000106822798e-130	rpl37a	ribosomal protein L37a	Genetic Information Processing	Translation	ko03010//Ribosome	K02921	GO:0005924//cell-substrate adherens junction;GO:0015934//large ribosomal subunit;GO:0031988//membrane-bounded vesicle;GO:0043231//intracellular membrane-bounded organelle	GO:0003723//RNA binding;GO:0005198//structural molecule activity;GO:0043169//cation binding	GO:0000956//nuclear-transcribed mRNA catabolic process;GO:0006412//translation;GO:0006613//cotranslational protein targeting to membrane;GO:0016032//viral process;GO:0032774//RNA biosynthetic process;GO:0043624//cellular protein complex disassembly
3	ncbi_104924933	hsp90ab1	1	0.994	62.3196589532709	44.4886431086874	0.486250240832218	1.19840414828532e-131	3.12759514619503e-127	hsp90ab1	heat shock protein 90 alpha family class B member 1	Organismal Systems;Genetic Information Processing;Cellular Processes;Organismal Systems	Immune system;Folding, sorting and degradation;Cell growth and death;Endocrine system	ko04621//NOD-like receptor signaling pathway;ko04141//Protein processing in endoplasmic reticulum;ko04217//Necroptosis;ko04914//Progesterone-mediated oocyte maturation	K04079;K04079;K04079;K04079	-	GO:0005515//protein binding	GO:0044267//cellular protein metabolic process;GO:0050896//response to stimulus
3	ncbi_104934565	rpl23a	0.999	0.993	61.8354095981692	46.9492588711617	0.397330839551691	2.94416383678604e-130	7.68367878124421e-126	rpl23a	ribosomal protein L23a	Genetic Information Processing	Translation	ko03010//Ribosome	K02893	GO:0030529//intracellular ribonucleoprotein complex	GO:0005198//structural molecule activity	GO:0010467//gene expression
3	ncbi_109139282	rpl27a	0.999	0.988	59.9567753251011	44.3877145277658	0.433762364560724	2.8111157892568e-127	7.33644998680241e-123	rpl27a	ribosomal protein L27a	Genetic Information Processing	Translation	ko03010//Ribosome	K02900	GO:0030529//intracellular ribonucleoprotein complex	-	GO:0010467//gene expression
3	ncbi_104921656	rpl6	0.997	0.959	39.4662360788649	26.0719655064345	0.59811958652267	1.09264120010035e-126	2.8515750040219e-122	rpl6	ribosomal protein L6	Genetic Information Processing	Translation	ko03010//Ribosome	K02934	-	-	-
3	ncbi_104937464	rps7	0.999	0.986	75.3289203878565	55.3913760724831	0.443542473394295	5.48578000450212e-126	1.43167886557496e-121	rps7	ribosomal protein S7	Genetic Information Processing	Translation	ko03010//Ribosome	K02993	GO:0030529//intracellular ribonucleoprotein complex	GO:0005198//structural molecule activity	GO:0007049//cell cycle;GO:0010467//gene expression;GO:0048534//hematopoietic or lymphoid organ development
3	ncbi_104932821	rsl24d1	0.946	0.79	11.5334581328924	6.66750187295158	0.790606917976245	6.33678882685262e-124	1.653775148032e-119	rsl24d1	ribosomal L24 domain containing 1	Genetic Information Processing	Translation	ko03010//Ribosome	K02896	-	-	-
3	ncbi_113746327	LOC113746327	0.995	0.945	37.093007500748	25.5788170465358	0.536197701399822	2.05432509557039e-123	5.3613776344196e-119	LOC113746327	60S ribosomal protein L12	-	-	-	-	GO:0030529//intracellular ribonucleoprotein complex	-	GO:0010467//gene expression
3	ncbi_104925963	gab2	0.394	0.129	1.7967467932746	0.472877871771539	1.92584757337362	8.29087516496716e-122	2.16375260055313e-117	gab2	GRB2 associated binding protein 2	-	-	-	-	-	-	-
3	ncbi_104919639	naca	0.997	0.985	46.639171331373	34.1174758355719	0.451031241929177	3.2026365231617e-121	8.35824079814741e-117	naca	nascent polypeptide associated complex subunit alpha	-	-	-	-	-	-	-
3	ncbi_104917940	LOC104917940	0.997	0.978	34.405574100779	25.5761492350714	0.427843249857333	1.71796112422715e-117	4.48353494200801e-113	LOC104917940	60S ribosomal protein L22	Genetic Information Processing	Translation	ko03010//Ribosome	K02891	-	-	-
3	ncbi_104918998	LOC104918998	0.847	0.551	6.73354836385247	3.35444998002722	1.00529072813548	1.2104898466775e-116	3.15913640185893e-112	LOC104918998	lysosome membrane protein 2	Cellular Processes	Transport and catabolism	ko04142//Lysosome	K12384	GO:0000323//lytic vacuole;GO:0031224//intrinsic component of membrane	-	GO:0022610//biological adhesion
3	ncbi_104922514	rps5	0.999	0.982	58.7693875485972	43.4952309888031	0.434207637585383	2.61553267003917e-114	6.82601716226823e-110	rps5	ribosomal protein S5	Genetic Information Processing	Translation	ko03010//Ribosome	K02989	GO:0005924//cell-substrate adherens junction;GO:0015935//small ribosomal subunit;GO:0031988//membrane-bounded vesicle	GO:0005198//structural molecule activity;GO:0044822//poly(A) RNA binding	GO:0006448//regulation of translational elongation
3	ncbi_104936336	rps14	1	0.99	67.8107164318438	51.768435035279	0.389440580901484	6.70083051771941e-114	1.74878274851441e-109	rps14	ribosomal protein S14	Genetic Information Processing	Translation	ko03010//Ribosome	K02955	GO:0005924//cell-substrate adherens junction;GO:0015935//small ribosomal subunit;GO:0031988//membrane-bounded vesicle;GO:0043231//intracellular membrane-bounded organelle	GO:0003729//mRNA binding;GO:0005198//structural molecule activity	GO:0000956//nuclear-transcribed mRNA catabolic process;GO:0006357//regulation of transcription from RNA polymerase II promoter;GO:0006364//rRNA processing;GO:0006412//translation;GO:0006613//cotranslational protein targeting to membrane;GO:0009792//embryo development ending in birth or egg hatching;GO:0010608//posttranscriptional regulation of gene expression;GO:0016032//viral process;GO:0022618/…
3	ncbi_104924488	rpl37	0.999	0.991	59.1372201239584	45.8931184689192	0.365788585775786	2.91134898097729e-111	7.59803857055452e-107	rpl37	ribosomal protein L37	Genetic Information Processing	Translation	ko03010//Ribosome	K02922	GO:0030529//intracellular ribonucleoprotein complex	GO:0003723//RNA binding;GO:0005198//structural molecule activity;GO:0043169//cation binding	GO:0010467//gene expression
3	ncbi_104935509	rpl32	0.998	0.984	58.2387283563049	44.4098500036887	0.391099156063619	1.14794634665121e-110	2.99591037549032e-106	rpl32	ribosomal protein L32	Genetic Information Processing	Translation	ko03010//Ribosome	K02912	GO:0030529//intracellular ribonucleoprotein complex	-	GO:0010467//gene expression
3	ncbi_104938750	LOC104938750	0.899	0.697	9.13705392636046	4.8402654428235	0.916642902131067	1.29888780791587e-107	3.38983740109883e-103	LOC104938750	uncharacterized LOC104938750	-	-	-	-	-	-	-
3	ncbi_104931397	rpl29	0.997	0.974	38.588462577208	28.7684992307805	0.423679604047173	6.59640003975371e-105	1.72152848237492e-100	rpl29	ribosomal protein L29	Genetic Information Processing	Translation	ko03010//Ribosome	K02905	GO:0030529//intracellular ribonucleoprotein complex	GO:0005198//structural molecule activity	GO:0010467//gene expression
3	ncbi_104937554	rpl31	0.998	0.988	65.6540172234152	50.5536983886464	0.377066648986633	6.97195753796798e-105	1.81954147825888e-100	rpl31	ribosomal protein L31	Genetic Information Processing	Translation	ko03010//Ribosome	K02910	GO:0005924//cell-substrate adherens junction;GO:0015934//large ribosomal subunit;GO:0031988//membrane-bounded vesicle	GO:0003723//RNA binding	GO:0010467//gene expression
3	ncbi_104922182	rpl13a	0.999	0.989	60.5747988877722	46.6124701917046	0.378001740436789	4.23339442949826e-104	1.10483127821046e-99	rpl13a	ribosomal protein L13a	Genetic Information Processing	Translation	ko03010//Ribosome	K02872	GO:0044391//ribosomal subunit	-	GO:0010467//gene expression
3	ncbi_104922792	rps17	0.99	0.936	29.5132332032676	21.2447617324291	0.474254814662953	1.9120600031737e-102	4.99009419628273e-98	rps17	ribosomal protein S17	Genetic Information Processing	Translation	ko03010//Ribosome	K02962	GO:0005924//cell-substrate adherens junction;GO:0015935//small ribosomal subunit;GO:0031988//membrane-bounded vesicle	GO:0003723//RNA binding;GO:0005198//structural molecule activity	GO:0002262//myeloid cell homeostasis;GO:0010467//gene expression;GO:0016072//rRNA metabolic process;GO:0042254//ribosome biogenesis
3	ncbi_104924961	rpl21	0.998	0.987	55.6988580310885	42.9913035900413	0.373602892290787	1.8566549334667e-101	4.84549804536141e-97	rpl21	ribosomal protein L21	Genetic Information Processing	Translation	ko03010//Ribosome	K02889	GO:0030529//intracellular ribonucleoprotein complex	-	GO:0010467//gene expression
3	ncbi_104924428	LOC104924428	0.684	0.37	3.68176090651061	1.70850447835992	1.10766191175082	1.79507962655852e-100	4.68479880939243e-96	LOC104924428	transcription factor 7	-	-	-	-	-	-	GO:0009953//dorsal/ventral pattern formation;GO:0033333//fin development
3	ncbi_104925372	LOC104925372	0.999	0.993	70.0206547237763	54.1882307152771	0.369801008797938	4.55005548341142e-99	1.18747348006071e-94	LOC104925372	60S ribosomal protein L36a	Genetic Information Processing	Translation	ko03010//Ribosome	K02929	GO:0030529//intracellular ribonucleoprotein complex	-	GO:0007049//cell cycle;GO:0010467//gene expression;GO:0044767//single-organism developmental process
3	ncbi_104930182	rps6	0.999	0.984	51.6283563752489	39.2015600744877	0.397252600313546	5.80786366009354e-99	1.51573625801121e-94	rps6	ribosomal protein S6	Environmental Information Processing;Environmental Information Processing;Organismal Systems;Genetic Information Processing	Signal transduction;Signal transduction;Endocrine system;Translation	ko04150//mTOR signaling pathway;ko04371//Apelin signaling pathway;ko04910//Insulin signaling pathway;ko03010//Ribosome	K02991;K02991;K02991;K02991	-	-	-
3	ncbi_104939085	rpl7a	0.998	0.986	63.5235802924125	48.3219656241644	0.394613086108563	9.10831726313942e-99	2.37708863933413e-94	rpl7a	ribosomal protein L7a	Genetic Information Processing	Translation	ko03010//Ribosome	K02936	GO:0032991//macromolecular complex	-	GO:0022613//ribonucleoprotein complex biogenesis
3	ncbi_104930570	rps18	1	0.989	67.6840816465308	52.2208577110411	0.374190418255896	2.5584063446502e-95	6.6769288782681e-91	rps18	ribosomal protein S18	Genetic Information Processing	Translation	ko03010//Ribosome	K02964	-	-	-
3	ncbi_104931374	fosb	0.921	0.738	45.3549866835799	24.2289889387902	0.904526977457604	8.28655670412159e-91	2.16262556864165e-86	fosb	FosB proto-oncogene	-	-	-	-	-	-	-
3	ncbi_104921025	LOC104921025	0.446	0.184	2.17086180933427	0.867153847111568	1.32390801246907	6.7066479044923e-89	1.7503009701144e-84	LOC104921025	cyclin-dependent kinase inhibitor 1C	Cellular Processes	Cell growth and death	ko04110//Cell cycle	K09993	GO:0043231//intracellular membrane-bounded organelle	-	GO:0000278//mitotic cell cycle;GO:0006469//negative regulation of protein kinase activity;GO:0022402//cell cycle process
3	ncbi_104929044	rps20	1	0.99	75.4994336339136	58.8076733641516	0.360461408364708	1.14594054424234e-88	2.99067563236366e-84	rps20	ribosomal protein S20	Genetic Information Processing	Translation	ko03010//Ribosome	K02969	GO:0015935//small ribosomal subunit;GO:0031988//membrane-bounded vesicle	GO:0003723//RNA binding;GO:0005198//structural molecule activity	GO:0010467//gene expression
3	ncbi_104935112	LOC104935112	0.37	0.137	1.4718332813803	0.482761396381044	1.60823204070628	1.22749079521756e-88	3.20350547735879e-84	LOC104935112	histone H2A	Cellular Processes	Cell growth and death	ko04217//Necroptosis	K11251	GO:0000785//chromatin;GO:0043231//intracellular membrane-bounded organelle;GO:0044421//extracellular region part	GO:0003676//nucleic acid binding;GO:0046983//protein dimerization activity	GO:0035821//modification of morphology or physiology of other organism;GO:0042742//defense response to bacterium
3	ncbi_104935852	LOC104935852	0.996	0.974	44.862195520436	34.0244907663564	0.398926656971622	6.12049892134817e-88	1.59732780849344e-83	LOC104935852	ubiquitin-60S ribosomal protein L40	Genetic Information Processing	Translation	ko03010//Ribosome	K02927	GO:0005774//vacuolar membrane;GO:0015934//large ribosomal subunit;GO:0030659//cytoplasmic vesicle membrane;GO:0031981//nuclear lumen	GO:0005198//structural molecule activity;GO:0005488//binding	GO:0000087//mitotic M phase;GO:0000956//nuclear-transcribed mRNA catabolic process;GO:0001666//response to hypoxia;GO:0001818//negative regulation of cytokine production;GO:0001819//positive regulation of cytokine production;GO:0002220//innate immune response activating cell surface receptor signaling pathway;GO:0002753//cytoplasmic pattern recognition receptor signaling pathway;GO:0002756//MyD88…
3	ncbi_104922604	slc6a15	0.468	0.212	2.10359086506003	0.765643668973229	1.45810911466361	2.34529233681651e-87	6.12074394062373e-83	slc6a15	solute carrier family 6 member 15	-	-	-	-	GO:0016021//integral component of membrane	GO:0015291//secondary active transmembrane transporter activity	GO:0044763//single-organism cellular process;GO:0044765//single-organism transport
3	ncbi_104939956	rpl18	0.998	0.98	50.2364261976658	38.7352677433757	0.375086123234317	1.49674498762673e-86	3.90620506870824e-82	rpl18	ribosomal protein L18	Genetic Information Processing	Translation	ko03010//Ribosome	K02883	GO:0030529//intracellular ribonucleoprotein complex	-	GO:0010467//gene expression
3	ncbi_104925658	rps12	0.998	0.983	53.1370091279809	41.0522703563498	0.372255015445649	1.01283888669741e-85	2.64330692650291e-81	rps12	ribosomal protein S12	Genetic Information Processing	Translation	ko03010//Ribosome	K02951	GO:0030529//intracellular ribonucleoprotein complex	GO:0005198//structural molecule activity	GO:0010467//gene expression
3	ncbi_104926010	LOC104926010	0.874	0.649	13.4779779899527	7.63783546555212	0.819368328122057	9.63651603772287e-85	2.51493795552491e-80	LOC104926010	transcription factor AP-1	Environmental Information Processing;Cellular Processes;Cellular Processes;Organismal Systems;Human Diseases;Environmental Information Processing;Cellular Processes;Human Diseases;Organismal Systems;Organismal Systems;Environmental Information Processing;Organismal Systems;Human Diseases;Cellular Processes	Signal transduction;Cellular community - eukaryotes;Cellular community - eukaryotes;Immune system;Infectious diseases;Signal transduction;Cell growth and death;Endocrine and metabolic diseases;Immune system;Endocrine system;Signal transduction;Immune system;Infectious diseases;Transport and catabolism	ko04010//MAPK signaling pathway;ko04510//Focal adhesion;ko04530//Tight junction;ko04621//NOD-like receptor signaling pathway;ko05168//Herpes simplex infection;ko04310//Wnt signaling pathway;ko04210//Apoptosis;ko04933//AGE-RAGE signaling pathway in diabetic complications;ko04625//C-type lectin receptor signaling pathway;ko04912//GnRH signaling pathway;ko04012//ErbB signaling pathway;ko04620//Toll-…	K04448;K04448;K04448;K04448;K04448;K04448;K04448;K04448;K04448;K04448;K04448;K04448;K04448;K04448	GO:0043234//protein complex	GO:0001071//nucleic acid binding transcription factor activity;GO:0003677//DNA binding;GO:0005515//protein binding	GO:0010033//response to organic substance;GO:0010038//response to metal ion;GO:0010468//regulation of gene expression;GO:0016055//Wnt signaling pathway;GO:0034645//cellular macromolecule biosynthetic process
3	ncbi_104921341	rpl7	1	0.98	59.0645211602716	45.1617691918193	0.387189789273217	4.46325328045338e-84	1.16481984113272e-79	rpl7	ribosomal protein L7	Genetic Information Processing	Translation	ko03010//Ribosome	K02937	GO:0032991//macromolecular complex	-	GO:0007049//cell cycle
3	ncbi_104918317	zc3h12d	0.907	0.7	11.7212340578415	7.25429715947451	0.692216721305473	5.82576686829833e-84	1.5204086372885e-79	zc3h12d	zinc finger CCCH-type containing 12D	-	-	-	-	-	-	-
3	ncbi_104938695	LOC104938695	0.705	0.434	6.74669636851769	3.2172766590945	1.06834123444824	7.37437173766861e-83	1.92456353609675e-78	LOC104938695	transcriptional regulator Myc-2	Environmental Information Processing;Cellular Processes;Environmental Information Processing;Cellular Processes;Environmental Information Processing;Environmental Information Processing	Signal transduction;Cell growth and death;Signal transduction;Cell growth and death;Signal transduction;Signal transduction	ko04010//MAPK signaling pathway;ko04218//Cellular senescence;ko04310//Wnt signaling pathway;ko04110//Cell cycle;ko04350//TGF-beta signaling pathway;ko04012//ErbB signaling pathway	K04377;K04377;K04377;K04377;K04377;K04377	GO:0043231//intracellular membrane-bounded organelle	GO:0005515//protein binding	GO:0010468//regulation of gene expression;GO:0014031//mesenchymal cell development
3	ncbi_104926327	LOC104926327	0.999	0.984	50.4302717285024	39.1068833380461	0.366867435212432	2.16420324571287e-82	5.64813763066144e-78	LOC104926327	60S ribosomal protein L19	Genetic Information Processing	Translation	ko03010//Ribosome	K02885	GO:0005924//cell-substrate adherens junction;GO:0015934//large ribosomal subunit	GO:0003723//RNA binding;GO:0005198//structural molecule activity	GO:0000956//nuclear-transcribed mRNA catabolic process;GO:0006412//translation;GO:0006613//cotranslational protein targeting to membrane;GO:0016032//viral process;GO:0032774//RNA biosynthetic process;GO:0043624//cellular protein complex disassembly
3	ncbi_104934000	LOC104934000	0.918	0.717	20.1678526659723	11.6108708048116	0.796581306813055	2.55398888433215e-82	6.66540019033003e-78	LOC104934000	dual specificity protein phosphatase 2	Environmental Information Processing	Signal transduction	ko04010//MAPK signaling pathway	K04459	-	GO:0008138//protein tyrosine/serine/threonine phosphatase activity	GO:0006470//protein dephosphorylation
3	ncbi_104919998	eef1g	0.992	0.934	25.9358373047022	19.0794623364905	0.442926429534334	2.19701436007317e-81	5.73376807691895e-77	eef1g	eukaryotic translation elongation factor 1 gamma	-	-	-	-	-	-	GO:0010467//gene expression;GO:0034645//cellular macromolecule biosynthetic process
3	ncbi_104933969	rpl17	0.995	0.977	71.1133000567758	54.0200016447944	0.396625723208906	5.97879848875157e-81	1.56034682959438e-76	rpl17	ribosomal protein L17	Genetic Information Processing	Translation	ko03010//Ribosome	K02880	GO:0044391//ribosomal subunit	-	GO:0010467//gene expression
3	ncbi_104927945	rplp0	0.999	0.971	51.0776748998432	38.7006025761658	0.400336824206606	2.66171231356988e-80	6.94653679595467e-76	rplp0	ribosomal protein lateral stalk subunit P0	Genetic Information Processing	Translation	ko03010//Ribosome	K02941	GO:0030529//intracellular ribonucleoprotein complex	GO:0005198//structural molecule activity	GO:0022613//ribonucleoprotein complex biogenesis;GO:0034645//cellular macromolecule biosynthetic process
3	ncbi_104931641	rpl15	0.996	0.971	41.5947080260898	31.7410920696666	0.39004822440073	7.23344197590181e-80	1.88778368687085e-75	rpl15	ribosomal protein L15	Genetic Information Processing	Translation	ko03010//Ribosome	K02877	GO:0030529//intracellular ribonucleoprotein complex	-	GO:0010467//gene expression
3	ncbi_113744719	LOC113744719	0.959	0.784	14.9910359294902	9.76897931134977	0.617820343056237	1.46216885019816e-76	3.81596826524717e-72	LOC113744719	60S ribosomal protein L22-like 1	-	-	-	-	GO:0030529//intracellular ribonucleoprotein complex	GO:0003824//catalytic activity	GO:0010467//gene expression
3	ncbi_104918830	rps2	0.998	0.965	58.8068906976131	43.8316968063364	0.424010683416383	8.27064982334977e-76	2.15847419089782e-71	rps2	ribosomal protein S2	Genetic Information Processing	Translation	ko03010//Ribosome	K02981	GO:0044391//ribosomal subunit	GO:0005198//structural molecule activity	GO:0010467//gene expression
3	ncbi_104935537	gtpbp4	0.711	0.46	3.40548372571805	1.82295630654952	0.901579755158928	2.09248315746316e-75	5.46096254434734e-71	gtpbp4	GTP binding protein 4	Genetic Information Processing	Translation	ko03008//Ribosome biogenesis in eukaryotes	K06943	GO:0043231//intracellular membrane-bounded organelle;GO:0043232//intracellular non-membrane-bounded organelle	GO:0032550//purine ribonucleoside binding	GO:0022613//ribonucleoprotein complex biogenesis
3	ncbi_104917857	LOC104917857	0.778	0.503	5.98133127676073	3.55304824391656	0.751409345688324	7.82113684574253e-75	2.04116029400189e-70	LOC104917857	Krueppel-like factor 13	-	-	-	-	-	GO:0043169//cation binding	-
3	ncbi_104936786	LOC104936786	0.552	0.274	3.30329188424432	1.7520454399366	0.914864261890879	8.69702672332389e-75	2.26975003425307e-70	LOC104936786	tumor necrosis factor receptor superfamily member 10B-like	Environmental Information Processing;Cellular Processes;Cellular Processes	Signaling molecules and interaction;Cell growth and death;Cell growth and death	ko04060//Cytokine-cytokine receptor interaction;ko04210//Apoptosis;ko04217//Necroptosis	K04722;K04722;K04722	-	-	-
3	ncbi_104922318	rpl4	0.976	0.897	20.3785256195876	14.4611851453825	0.494863885605456	8.35125417255838e-73	2.17951031395429e-68	rpl4	ribosomal protein L4	Genetic Information Processing	Translation	ko03010//Ribosome	K02930	-	-	-
3	ncbi_104938843	ddx21	0.949	0.804	10.674185784982	7.35577794316388	0.537176193547779	3.87897126642066e-72	1.01233392111046e-67	ddx21	DExD-box helicase 21	-	-	-	-	GO:0043231//intracellular membrane-bounded organelle	GO:0003676//nucleic acid binding;GO:0017111//nucleoside-triphosphatase activity;GO:0032550//purine ribonucleoside binding	-
3	ncbi_109139951	hmga1	0.854	0.636	10.5404378739902	6.52813269027967	0.691192514265538	1.79581892929467e-71	4.68672824167323e-67	hmga1	high mobility group AT-hook 1	-	-	-	-	-	-	-
3	ncbi_104922711	rack1	0.992	0.949	31.2461929723265	24.1316462731478	0.372754082611484	4.07543748282697e-68	1.06360767426818e-63	rack1	receptor for activated C kinase 1	-	-	-	-	GO:0044424//intracellular part	-	GO:0007369//gastrulation;GO:0008104//protein localization;GO:0009968//negative regulation of signal transduction;GO:0030010//establishment of cell polarity
3	ncbi_104934346	LOC104934346	0.499	0.26	2.74929384404357	1.22758841071707	1.16323417914126	8.18509825837824e-67	2.13614694347155e-62	LOC104934346	pancreatic progenitor cell differentiation and proliferation factor B	-	-	-	-	-	-	GO:0048869//cellular developmental process
3	ncbi_104939130	LOC104939130	0.45	0.219	2.04175775805752	0.962294573714838	1.08526121084042	4.00547413315398e-63	1.04534863927053e-58	LOC104939130	purpurin	-	-	-	-	-	GO:0019840//isoprenoid binding	GO:0051234//establishment of localization
3	ncbi_104922915	llgl1	0.488	0.255	1.78271980770454	0.90892695538051	0.971843706542121	2.80564438817324e-61	7.32217072425453e-57	llgl1	LLGL scribble cell polarity complex component 1	Cellular Processes	Cellular community - eukaryotes	ko04530//Tight junction	K06094	GO:0016020//membrane	-	GO:0007219//Notch signaling pathway;GO:0048884//neuromast development
3	ncbi_104936284	LOC104936284	0.479	0.242	1.62579719939527	0.830967332491134	0.968283640953004	7.34984351271896e-61	1.91816215994939e-56	LOC104936284	betaine--homocysteine S-methyltransferase 1	Metabolism;Metabolism;Metabolism	Global and overview maps;Amino acid metabolism;Amino acid metabolism	ko01100//Metabolic pathways;ko00270//Cysteine and methionine metabolism;ko00260//Glycine, serine and threonine metabolism	K00544;K00544;K00544	-	GO:0008172//S-methyltransferase activity;GO:0046914//transition metal ion binding	GO:0000097//sulfur amino acid biosynthetic process
3	ncbi_104932592	pcp4	0.677	0.406	3.23644369072864	1.96633430257157	0.71890078378619	7.81552089653048e-61	2.03969464357652e-56	pcp4	Purkinje cell protein 4	-	-	-	-	-	-	-
3	ncbi_104922420	LOC104922420	0.778	0.547	22.4616513863863	11.4680207366667	0.969847580549464	2.66676724123504e-60	6.9597291461752e-56	LOC104922420	proto-oncogene c-Fos	Environmental Information Processing;Human Diseases;Cellular Processes;Organismal Systems;Human Diseases	Signal transduction;Infectious diseases;Cell growth and death;Immune system;Infectious diseases	ko04010//MAPK signaling pathway;ko05168//Herpes simplex infection;ko04210//Apoptosis;ko04620//Toll-like receptor signaling pathway;ko05132//Salmonella infection	K04379;K04379;K04379;K04379;K04379	GO:0043234//protein complex	GO:0001071//nucleic acid binding transcription factor activity;GO:0043566//structure-specific DNA binding	GO:0006355//regulation of transcription, DNA-templated
3	ncbi_104924512	ier2	0.886	0.689	11.3096870825348	7.44001311264152	0.604181944136296	1.72979489371109e-59	4.51441871360721e-55	ier2	immediate early response 2	-	-	-	-	-	-	-
3	ncbi_104923183	LOC104923183	0.693	0.47	4.98581684328838	2.5918679890904	0.943837645912237	6.03146524164379e-59	1.5740917987642e-54	LOC104923183	regulator of cell cycle RGCC	-	-	-	-	-	-	-
3	ncbi_104922492	slc6a9	0.322	0.136	1.07472760048908	0.4406460436451	1.28627888493238	1.0087265052907e-58	2.63257443350766e-54	slc6a9	solute carrier family 6 member 9	-	-	-	-	-	-	-
3	ncbi_104929351	spock3	0.41	0.198	1.89334762773914	0.953317791799928	0.989910194284243	2.45528922729276e-56	6.40781382538864e-52	spock3	SPARC (osteonectin)	-	-	-	-	GO:0031012//extracellular matrix	-	GO:0050794//regulation of cellular process
3	ncbi_104925467	hopx	0.48	0.242	2.21427578787953	1.23398066045831	0.843515136816988	2.67555528787268e-56	6.98266419029012e-52	hopx	HOP homeobox	-	-	-	-	GO:0043231//intracellular membrane-bounded organelle	-	GO:0044767//single-organism developmental process
3	ncbi_104922422	LOC104922422	0.509	0.28	3.04896208187315	1.48753775225871	1.03539192544001	8.61516904254632e-56	2.24838681672374e-51	LOC104922422	jun dimerization protein 2	-	-	-	-	GO:0043231//intracellular membrane-bounded organelle	GO:0001071//nucleic acid binding transcription factor activity;GO:0003677//DNA binding	GO:0006355//regulation of transcription, DNA-templated;GO:0031056//regulation of histone modification
3	ncbi_104924756	etnk1	0.745	0.521	5.04097554104295	3.19474670340418	0.65800140323486	3.3260960996822e-55	8.6804456009506e-51	etnk1	ethanolamine kinase 1	Metabolism;Metabolism	Global and overview maps;Lipid metabolism	ko01100//Metabolic pathways;ko00564//Glycerophospholipid metabolism	K00894;K00894	-	GO:0016740//transferase activity	-
3	ncbi_104932219	LOC104932219	0.922	0.776	14.2321546619078	9.89589281323539	0.524252314632242	3.16243949071998e-51	8.25333458288101e-47	LOC104932219	transcription factor jun-B	-	-	-	-	-	GO:0001071//nucleic acid binding transcription factor activity;GO:0003677//DNA binding	GO:0006355//regulation of transcription, DNA-templated;GO:0007049//cell cycle;GO:0042246//tissue regeneration
3	ncbi_104917999	slc1a5	0.864	0.706	14.4587188724572	9.09434250935758	0.668898481966869	3.68435590155004e-51	9.61543203186529e-47	slc1a5	solute carrier family 1 member 5	-	-	-	-	-	-	-
3	ncbi_104935653	LOC104935653	0.441	0.226	1.75462126631908	1.06921228461386	0.714611340995842	3.15742698125654e-50	8.24025293568333e-46	LOC104935653	filamin-A	Environmental Information Processing;Cellular Processes;Human Diseases	Signal transduction;Cellular community - eukaryotes;Infectious diseases	ko04010//MAPK signaling pathway;ko04510//Focal adhesion;ko05132//Salmonella infection	K04437;K04437;K04437	-	GO:0008092//cytoskeletal protein binding	-
3	ncbi_104930151	LOC104930151	0.315	0.134	0.924270661470322	0.519347804659546	0.831614361294794	3.8295753493272e-49	9.99442574667413e-45	LOC104930151	phospholipase C like 1 (inactive)	-	-	-	-	-	GO:0005102//receptor binding;GO:0042578//phosphoric ester hydrolase activity;GO:0043168//anion binding;GO:0060089//molecular transducer activity	GO:0006629//lipid metabolic process;GO:0007165//signal transduction;GO:0050804//modulation of synaptic transmission
3	ncbi_113745917	inpp1	0.711	0.501	6.37659169078805	3.54056338674795	0.848806559538685	9.91096978020921e-49	2.586564893239e-44	inpp1	inositol polyphosphate-1-phosphatase	-	-	-	-	-	-	-
3	ncbi_104922133	grhl1	0.393	0.191	1.60469742847683	0.886037176318119	0.856862159891912	3.81971127051086e-48	9.96868247377924e-44	grhl1	grainyhead like transcription factor 1	-	-	-	-	-	-	-
3	ncbi_104939569	LOC104939569	0.447	0.237	2.03449766253225	1.12997846765278	0.848377341303834	3.83422397016781e-48	1.00065577173439e-43	LOC104939569	apoptosis regulator Bcl-2-like	Cellular Processes;Organismal Systems;Organismal Systems;Genetic Information Processing;Cellular Processes;Cellular Processes;Cellular Processes;Human Diseases;Cellular Processes;Environmental Information Processing	Cellular community - eukaryotes;Circulatory system;Immune system;Folding, sorting and degradation;Cell growth and death;Transport and catabolism;Cell growth and death;Endocrine and metabolic diseases;Cell growth and death;Signal transduction	ko04510//Focal adhesion;ko04261//Adrenergic signaling in cardiomyocytes;ko04621//NOD-like receptor signaling pathway;ko04141//Protein processing in endoplasmic reticulum;ko04210//Apoptosis;ko04140//Autophagy - animal;ko04217//Necroptosis;ko04933//AGE-RAGE signaling pathway in diabetic complications;ko04115//p53 signaling pathway;ko04340//Hedgehog signaling pathway	K02161;K02161;K02161;K02161;K02161;K02161;K02161;K02161;K02161;K02161	-	-	-
3	ncbi_104928501	LOC104928501	0.925	0.776	15.2893235735626	10.9613735969648	0.480095983429102	8.22543524214849e-47	2.14667408949591e-42	LOC104928501	mRNA decay activator protein ZFP36	-	-	-	-	-	-	-
3	ncbi_104923431	adora2b	0.295	0.129	1.08677469280483	0.542041560199551	1.00357749837702	2.58847180542915e-46	6.75539371780901e-42	adora2b	adenosine A2b receptor	Environmental Information Processing;Environmental Information Processing;Organismal Systems	Signaling molecules and interaction;Signal transduction;Circulatory system	ko04080//Neuroactive ligand-receptor interaction;ko04020//Calcium signaling pathway;ko04270//Vascular smooth muscle contraction	K04267;K04267;K04267	GO:0031224//intrinsic component of membrane	GO:0004888//transmembrane signaling receptor activity	GO:0035588//G-protein coupled purinergic receptor signaling pathway
3	ncbi_104936153	card11	0.396	0.204	1.28965037505135	0.715580910131657	0.849793197608022	3.41700152890603e-44	8.91769059013895e-40	card11	caspase recruitment domain family member 11	-	-	-	-	-	-	-
3	ncbi_104925854	LOC104925854	0.261	0.113	0.845466673863495	0.395062764711136	1.09766601196349	1.00322739154427e-42	2.61822284645223e-38	LOC104925854	transmembrane protein 56-B	-	-	-	-	GO:0031224//intrinsic component of membrane	-	-
3	ncbi_104922132	klf11	0.876	0.697	7.66714353345035	5.89758771638917	0.378564216987759	1.36398799159715e-42	3.55973586047025e-38	klf11	Kruppel like factor 11	-	-	-	-	-	-	-
3	ncbi_104934369	LOC104934369	0.91	0.72	9.0932393248365	6.81062768160703	0.417006557474147	2.58419323691523e-42	6.74422750970137e-38	LOC104934369	CD81 antigen	-	-	-	-	-	-	-
3	ncbi_113748124	LOC113748124	0.366	0.191	3.21608035725049	1.96114609291702	0.713606443122466	1.29115857669422e-41	3.36966565345657e-37	LOC113748124	cytotoxic T-lymphocyte protein 4-like	-	-	-	-	-	-	-
3	ncbi_104925213	hspa5	0.524	0.327	2.44892646681956	1.4866045587391	0.720128517956673	3.43842113330489e-40	8.9735914736991e-36	hspa5	heat shock protein family A (Hsp70) member 5	Genetic Information Processing;Genetic Information Processing	Folding, sorting and degradation;Folding, sorting and degradation	ko04141//Protein processing in endoplasmic reticulum;ko03060//Protein export	K09490;K09490	-	-	-
3	ncbi_104919820	LOC104919820	0.918	0.813	10.3889533735231	7.75697779406975	0.42148374169432	4.65062909172315e-40	1.21372118035791e-35	LOC104919820	ADP-ribosylation factor 6	Cellular Processes	Transport and catabolism	ko04144//Endocytosis	K07941	GO:0005924//cell-substrate adherens junction;GO:0010008//endosome membrane;GO:0016023//cytoplasmic, membrane-bounded vesicle;GO:0031252//cell leading edge;GO:0031253//cell projection membrane;GO:0032155//cell division site part	GO:0017111//nucleoside-triphosphatase activity;GO:0019899//enzyme binding;GO:0032550//purine ribonucleoside binding	GO:0022610//biological adhesion;GO:0030010//establishment of cell polarity;GO:0030833//regulation of actin filament polymerization;GO:0033365//protein localization to organelle;GO:0045806//negative regulation of endocytosis;GO:0046578//regulation of Ras protein signal transduction;GO:0048598//embryonic morphogenesis;GO:0050773//regulation of dendrite development;GO:0051130//positive regulation of…
3	ncbi_104921069	dusp4	0.745	0.594	10.3159524579957	6.04957851220237	0.769970494284366	5.05376304739183e-39	1.31893108010832e-34	dusp4	dual specificity phosphatase 4	Environmental Information Processing	Signal transduction	ko04010//MAPK signaling pathway	K04459	-	GO:0008138//protein tyrosine/serine/threonine phosphatase activity	GO:0001704//formation of primary germ layer;GO:0001708//cell fate specification;GO:0006470//protein dephosphorylation
3	ncbi_104922605	LOC104922605	0.264	0.12	0.850080523602202	0.410509304384878	1.05018458481385	5.43498456344751e-39	1.41842227136853e-34	LOC104922605	proton myo-inositol cotransporter	-	-	-	-	GO:0031224//intrinsic component of membrane	GO:0022857//transmembrane transporter activity	GO:0044707//single-multicellular organism process;GO:0044763//single-organism cellular process;GO:0051234//establishment of localization
3	ncbi_109138487	LOC109138487	0.297	0.143	0.916800641845975	0.448585385624869	1.03122543420474	7.56813170127217e-39	1.97513101139801e-34	LOC109138487	uncharacterized LOC109138487	-	-	-	-	-	-	-
3	ncbi_104929760	chac1	0.824	0.644	6.3111853344836	4.56605949053537	0.466961333892449	2.26736540870123e-38	5.91737024362846e-34	chac1	ChaC glutathione specific gamma-glutamylcyclotransferase 1	Metabolism;Metabolism	Global and overview maps;Metabolism of other amino acids	ko01100//Metabolic pathways;ko00480//Glutathione metabolism	K07232;K07232	-	-	-
3	ncbi_104918673	LOC104918673	0.383	0.206	1.42534145005882	0.840554346497233	0.761894562087444	2.49341805351682e-38	6.5073224360682e-34	LOC104918673	sphingosine 1-phosphate receptor 2	Environmental Information Processing	Signaling molecules and interaction	ko04080//Neuroactive ligand-receptor interaction	K04292	GO:0031224//intrinsic component of membrane	GO:0045125//bioactive lipid receptor activity	GO:0001667//ameboidal-type cell migration;GO:0002009//morphogenesis of an epithelium;GO:0003318//cell migration to the midline involved in heart development;GO:0007186//G-protein coupled receptor signaling pathway;GO:0009887//organ morphogenesis;GO:0030334//regulation of cell migration;GO:0035295//tube development;GO:0035675//neuromast hair cell development;GO:0048598//embryonic morphogenesis;GO:…
3	ncbi_109140808	LOC109140808	0.458	0.257	1.55247620797148	1.02784652932151	0.59494629127982	3.84839591435113e-38	1.00435436572736e-33	LOC109140808	PRELI domain containing protein 3B-like	-	-	-	-	-	-	-
3	ncbi_104931595	macf1	0.322	0.158	1.22829087135715	0.760803848229011	0.691055796901003	5.24679424859322e-38	1.36930836299786e-33	macf1	microtubule-actin crosslinking factor 1	-	-	-	-	-	-	-
3	ncbi_104917731	LOC104917731	0.827	0.656	5.34291097562374	3.78777252245935	0.496276287694716	5.26540037259599e-38	1.3741641892401e-33	LOC104917731	elongation factor 1-delta	Human Diseases	Infectious diseases	ko05168//Herpes simplex infection	K15410	-	-	-
3	ncbi_104926304	LOC104926304	0.276	0.134	1.07203820084458	0.476982368287035	1.1683484725589	2.21342568720449e-36	5.77659835846627e-32	LOC104926304	P2Y receptor family member 8	Environmental Information Processing	Signaling molecules and interaction	ko04080//Neuroactive ligand-receptor interaction	K08386	GO:0031224//intrinsic component of membrane	GO:0001608//G-protein coupled nucleotide receptor activity	GO:0035588//G-protein coupled purinergic receptor signaling pathway
3	ncbi_104929778	lgmn	0.444	0.249	1.86261065120805	1.39453474387817	0.417542255032594	3.00786173699181e-36	7.84991756120123e-32	lgmn	legumain	Cellular Processes	Transport and catabolism	ko04142//Lysosome	K01369	-	-	GO:0019538//protein metabolic process
3	ncbi_104934225	prkd3	0.409	0.24	1.41754761499236	0.787344622218692	0.848330046257729	6.91510726316369e-35	1.80470469354046e-30	prkd3	protein kinase D3	-	-	-	-	GO:0044424//intracellular part	GO:0004674//protein serine/threonine kinase activity;GO:0032550//purine ribonucleoside binding;GO:0043169//cation binding	GO:0006464//cellular protein modification process;GO:0006796//phosphate-containing compound metabolic process;GO:0007165//signal transduction
3	ncbi_104937366	LOC104937366	0.702	0.543	5.05882992088461	3.25231554405349	0.637336499767856	2.74748397371954e-34	7.17038367461326e-30	LOC104937366	V-type proton ATPase subunit G 1-like	Metabolism;Environmental Information Processing;Cellular Processes;Metabolism	Global and overview maps;Signal transduction;Transport and catabolism;Energy metabolism	ko01100//Metabolic pathways;ko04150//mTOR signaling pathway;ko04145//Phagosome;ko00190//Oxidative phosphorylation	K02152;K02152;K02152;K02152	GO:0033176//proton-transporting V-type ATPase complex	GO:0022857//transmembrane transporter activity	GO:0006818//hydrogen transport;GO:0044763//single-organism cellular process
3	ncbi_104938392	LOC104938392	0.555	0.359	2.26606614158834	1.55646582180643	0.541916073696453	4.71528728633747e-34	1.23059567598835e-29	LOC104938392	interferon alpha/beta receptor 1b	Environmental Information Processing	Signaling molecules and interaction	ko04060//Cytokine-cytokine receptor interaction	K05135	-	-	-
3	ncbi_104935822	LOC104935822	0.388	0.225	1.56569116237969	0.904966892165311	0.790862746572364	2.5167327832053e-33	6.56816921760919e-29	LOC104935822	hypothetical protein	-	-	-	-	-	-	-
3	ncbi_109139904	tnrc18	0.258	0.124	0.779967430328184	0.424534946233197	0.877530565277572	3.02104246134086e-32	7.88431661560737e-28	tnrc18	trinucleotide repeat containing 18	-	-	-	-	-	-	-
3	ncbi_104933389	LOC104933389	0.637	0.45	2.90557227326927	1.98561223637861	0.549238429489253	9.11842331976537e-32	2.37972611799237e-27	LOC104933389	bromodomain-containing protein 3	-	-	-	-	-	-	-
3	ncbi_104931323	LOC104931323	0.732	0.554	7.08740640877367	5.18266205631988	0.451564455403896	1.15977273277108e-31	3.02677487798597e-27	LOC104931323	peptidyl-prolyl cis-trans isomerase FKBP5	-	-	-	-	-	-	-
3	ncbi_104940429	sox4	0.499	0.319	3.11163504067813	2.02118706738041	0.622470004587921	2.53434807823168e-31	6.61414161456903e-27	sox4	SRY-box 4	-	-	-	-	-	-	-
3	ncbi_104922433	LOC104922433	0.411	0.236	1.49622647724685	1.04950919637905	0.511613757806297	4.86396293748183e-31	1.26939704742401e-26	LOC104922433	ATP-binding cassette sub-family A member 1-like	-	-	-	-	GO:0016021//integral component of membrane	GO:0017111//nucleoside-triphosphatase activity;GO:0032550//purine ribonucleoside binding;GO:0034185//apolipoprotein binding	GO:0010324//membrane invagination;GO:0030301//cholesterol transport
3	ncbi_104917792	stk10	0.585	0.398	2.90290545962441	1.97733710631358	0.553938737860461	3.16778915589112e-30	8.26729613904465e-26	stk10	serine/threonine kinase 10	Organismal Systems	Endocrine system	ko04914//Progesterone-mediated oocyte maturation	K08837	-	-	-
3	ncbi_104925902	zfp36l2	0.805	0.632	7.98842970229811	6.0961877239116	0.390004608906767	8.01634031635823e-30	2.09210449576317e-25	zfp36l2	ZFP36 ring finger protein like 2	Cellular Processes	Cell growth and death	ko04218//Cellular senescence	K18753	-	-	-
3	ncbi_109141859	LOC109141859	0.958	0.876	40.0668524021351	31.0709149917826	0.366844450756804	1.46968337273844e-29	3.83557966617278e-25	LOC109141859	nuclear receptor subfamily 4 group A member 1	Environmental Information Processing	Signal transduction	ko04010//MAPK signaling pathway	K04465	GO:0043231//intracellular membrane-bounded organelle	GO:0000981//RNA polymerase II transcription factor activity, sequence-specific DNA binding;GO:0003677//DNA binding;GO:0038023//signaling receptor activity;GO:0046914//transition metal ion binding	GO:0009755//hormone-mediated signaling pathway;GO:0010468//regulation of gene expression;GO:0034645//cellular macromolecule biosynthetic process
3	ncbi_104923182	LOC104923182	0.77	0.577	4.20989151972095	3.23640961875553	0.379388843306793	2.67832011735528e-29	6.9898798422738e-25	LOC104923182	translation initiation factor IF-2	-	-	-	-	-	-	GO:0007155//cell adhesion;GO:0044699//single-organism process
3	ncbi_104931790	zbtb21	0.497	0.324	1.90263708240746	1.30664558976242	0.542132519332936	4.24013380345407e-29	1.10659012002544e-24	zbtb21	zinc finger and BTB domain containing 21	-	-	-	-	GO:0043231//intracellular membrane-bounded organelle	GO:0043169//cation binding	-
3	ncbi_104939080	st6galnac6	0.636	0.436	2.93302602667752	2.23642632125523	0.391194643393853	7.64219473330116e-29	1.99445998149694e-24	st6galnac6	ST6 N-acetylgalactosaminide alpha-2	Metabolism;Metabolism	Global and overview maps;Glycan biosynthesis and metabolism	ko01100//Metabolic pathways;ko00604//Glycosphingolipid biosynthesis - ganglio series	K03376;K03376	-	-	-
3	ncbi_104930773	LOC104930773	0.484	0.317	1.84600707846695	1.20525014556537	0.615075480994347	1.45910188297785e-28	3.8079640941956e-24	LOC104930773	rho GTPase-activating protein 4	-	-	-	-	-	-	GO:0050794//regulation of cellular process
3	ncbi_104927418	jun	0.437	0.276	1.51236175962324	0.991270789198219	0.609452153223601	4.16947320409282e-28	1.08814911680414e-23	jun	Jun proto-oncogene	Environmental Information Processing;Cellular Processes;Cellular Processes;Organismal Systems;Human Diseases;Environmental Information Processing;Cellular Processes;Human Diseases;Organismal Systems;Organismal Systems;Environmental Information Processing;Organismal Systems;Human Diseases;Cellular Processes	Signal transduction;Cellular community - eukaryotes;Cellular community - eukaryotes;Immune system;Infectious diseases;Signal transduction;Cell growth and death;Endocrine and metabolic diseases;Immune system;Endocrine system;Signal transduction;Immune system;Infectious diseases;Transport and catabolism	ko04010//MAPK signaling pathway;ko04510//Focal adhesion;ko04530//Tight junction;ko04621//NOD-like receptor signaling pathway;ko05168//Herpes simplex infection;ko04310//Wnt signaling pathway;ko04210//Apoptosis;ko04933//AGE-RAGE signaling pathway in diabetic complications;ko04625//C-type lectin receptor signaling pathway;ko04912//GnRH signaling pathway;ko04012//ErbB signaling pathway;ko04620//Toll-…	K04448;K04448;K04448;K04448;K04448;K04448;K04448;K04448;K04448;K04448;K04448;K04448;K04448;K04448	-	-	-
3	ncbi_104920566	ube2d2	0.626	0.451	2.45599340049149	1.79982153026736	0.448452827578262	1.29435698144402e-27	3.37801285017259e-23	ube2d2	ubiquitin conjugating enzyme E2 D2	Genetic Information Processing;Genetic Information Processing	Folding, sorting and degradation;Folding, sorting and degradation	ko04141//Protein processing in endoplasmic reticulum;ko04120//Ubiquitin mediated proteolysis	K06689;K06689	GO:0031981//nuclear lumen;GO:0031988//membrane-bounded vesicle;GO:0032991//macromolecular complex;GO:0044444//cytoplasmic part	GO:0004842//ubiquitin-protein transferase activity;GO:0032550//purine ribonucleoside binding	GO:0000209//protein polyubiquitination;GO:0001666//response to hypoxia;GO:0002220//innate immune response activating cell surface receptor signaling pathway;GO:0002756//MyD88-independent toll-like receptor signaling pathway;GO:0019941//modification-dependent protein catabolic process;GO:0043618//regulation of transcription from RNA polymerase II promoter in response to stress
3	ncbi_104924045	tifa	0.625	0.451	2.72907649490276	1.93941181353886	0.492793656361932	2.56448508719602e-27	6.69279318056418e-23	tifa	TRAF interacting protein with forkhead associated domain	-	-	-	-	-	-	-
3	ncbi_104928005	LOC104928005	0.642	0.47	3.2167436627269	2.30133341729298	0.483130958029372	2.60576308992293e-27	6.80052051208087e-23	LOC104928005	GRAM domain-containing protein 2B	-	-	-	-	-	-	-
3	ncbi_104935776	LOC104935776	0.512	0.353	1.80201805881495	1.19057033182203	0.597960620127324	3.02093736376958e-27	7.88404233196585e-23	LOC104935776	ras-related protein ORAB-1-like	-	-	-	-	GO:0031090//organelle membrane;GO:0048770//pigment granule	GO:0032550//purine ribonucleoside binding	GO:0000904//cell morphogenesis involved in differentiation;GO:0006996//organelle organization;GO:0009617//response to bacterium;GO:0016032//viral process;GO:0016482//cytoplasmic transport;GO:0030072//peptide hormone secretion;GO:0031325//positive regulation of cellular metabolic process;GO:0032400//melanosome localization;GO:0035459//cargo loading into vesicle;GO:0035556//intracellular signal tra…
3	ncbi_104925894	LOC104925894	0.334	0.193	1.11154262169397	0.701323022327642	0.66441227579309	6.76870853111666e-27	1.76649755245083e-22	LOC104925894	RING finger protein 122	-	-	-	-	-	-	-
3	ncbi_104931866	LOC104931866	0.439	0.274	1.6506008277087	1.14294792706204	0.530231593367782	1.18816261125921e-26	3.1008667828643e-22	LOC104931866	major facilitator superfamily domain-containing protein 12	-	-	-	-	-	-	-
3	ncbi_104940412	LOC104940412	0.564	0.392	2.45453058026854	1.70934480347873	0.522003698801012	5.13808509588654e-26	1.34093744832447e-21	LOC104940412	homeodomain-interacting protein kinase 1	Cellular Processes	Cell growth and death	ko04218//Cellular senescence	K08826	-	-	-
3	ncbi_104936381	hsdl2	0.375	0.233	1.78089231352668	1.16923032396481	0.607041131608426	3.6943974059285e-24	9.64163834999219e-20	hsdl2	hydroxysteroid dehydrogenase like 2	-	-	-	-	-	-	-
3	ncbi_104934653	LOC104934653	0.437	0.293	1.84818904521919	1.14629107957358	0.689138896330284	7.81387967627846e-24	2.03926631791515e-19	LOC104934653	E3 ubiquitin-protein ligase ZNRF2	-	-	-	-	-	GO:0043169//cation binding	-
3	ncbi_104917692	higd1a	0.614	0.442	2.44122076900735	1.86368431256339	0.389445265333864	8.50356618701531e-24	2.21926070348725e-19	higd1a	HIG1 hypoxia inducible domain family member 1A	-	-	-	-	GO:0031224//intrinsic component of membrane	-	-
3	ncbi_104924693	LOC104924693	0.522	0.374	2.32024093205365	1.6140223470175	0.523614067835425	1.16875355545571e-23	3.05021302902832e-19	LOC104924693	serine/threonine-protein phosphatase 2A 56 kDa regulatory subunit gamma isoform	Organismal Systems;Cellular Processes;Genetic Information Processing	Circulatory system;Cell growth and death;Translation	ko04261//Adrenergic signaling in cardiomyocytes;ko04114//Oocyte meiosis;ko03015//mRNA surveillance pathway	K11584;K11584;K11584	GO:0008287//protein serine/threonine phosphatase complex	GO:0019888//protein phosphatase regulator activity	GO:0019222//regulation of metabolic process;GO:0050794//regulation of cellular process
3	ncbi_104921257	fam222a	0.29	0.167	0.944620152463944	0.562621436047384	0.747569793359043	4.22046159074205e-23	1.10145606595186e-18	fam222a	family with sequence similarity 222 member A	-	-	-	-	-	-	-
3	ncbi_104935532	cblb	0.502	0.346	2.24908951294626	1.63860495264393	0.456873000542817	2.43606909710476e-22	6.35765312962401e-18	cblb	Cbl proto-oncogene B	Cellular Processes;Organismal Systems;Genetic Information Processing;Organismal Systems;Environmental Information Processing	Transport and catabolism;Endocrine system;Folding, sorting and degradation;Immune system;Signal transduction	ko04144//Endocytosis;ko04910//Insulin signaling pathway;ko04120//Ubiquitin mediated proteolysis;ko04625//C-type lectin receptor signaling pathway;ko04012//ErbB signaling pathway	K22517;K22517;K22517;K22517;K22517	-	-	-
3	ncbi_104936293	LOC104936293	0.607	0.441	2.68555862644292	2.07025170265891	0.375416033978318	3.65029744541467e-22	9.52654627304319e-18	LOC104936293	lysine-specific demethylase 2B	-	-	-	-	-	GO:0046914//transition metal ion binding	-
3	ncbi_104922254	LOC104922254	0.388	0.246	1.31888413345409	0.906412695206633	0.541077853796553	4.63821915963588e-22	1.21048243628177e-17	LOC104922254	ETS domain-containing transcription factor ERF	-	-	-	-	-	-	-
3	ncbi_104940036	arg2	0.643	0.488	3.44527962295151	2.53415223543363	0.443117883664969	9.35224090582221e-22	2.44074783160148e-17	arg2	arginase 2	Metabolism;Metabolism;Metabolism;Metabolism	Global and overview maps;Global and overview maps;Amino acid metabolism;Amino acid metabolism	ko01100//Metabolic pathways;ko01230//Biosynthesis of amino acids;ko00330//Arginine and proline metabolism;ko00220//Arginine biosynthesis	K01476;K01476;K01476;K01476	-	GO:0016813//hydrolase activity, acting on carbon-nitrogen (but not peptide) bonds, in linear amidines;GO:0043169//cation binding	GO:0009064//glutamine family amino acid metabolic process
3	ncbi_104931622	LOC104931622	0.624	0.468	2.69494642095025	2.02423372313798	0.412880713741151	1.18828663222808e-21	3.10119045278883e-17	LOC104931622	polyadenylate-binding protein 1	Genetic Information Processing;Genetic Information Processing;Genetic Information Processing	Translation;Translation;Folding, sorting and degradation	ko03013//RNA transport;ko03015//mRNA surveillance pathway;ko03018//RNA degradation	K13126;K13126;K13126	GO:0044424//intracellular part	GO:0003676//nucleic acid binding;GO:0036094//small molecule binding	-
3	ncbi_104931756	LOC104931756	0.331	0.201	1.03092807710456	0.697854337148948	0.562945846496319	3.0748338336515e-21	8.02470133906368e-17	LOC104931756	uncharacterized LOC104931756	-	-	-	-	-	-	-
3	ncbi_104933238	pfkfb3	0.346	0.226	1.97195381050498	1.14264504034335	0.787248455803347	1.61348249126115e-20	4.21086660569336e-16	pfkfb3	6-phosphofructo-2-kinase/fructose-2	Metabolism	Carbohydrate metabolism	ko00051//Fructose and mannose metabolism	K01103	-	-	-
3	ncbi_104921076	fbrsl1	0.28	0.162	0.804355747674917	0.567106543953508	0.504213908775745	4.12981203887818e-20	1.07779834590643e-15	fbrsl1	fibrosin like 1	-	-	-	-	-	-	-
3	ncbi_104921947	grk4	0.254	0.147	0.720179711546146	0.475565998772353	0.598711386037719	2.64570531655204e-19	6.9047617351375e-15	grk4	G protein-coupled receptor kinase 4	Cellular Processes	Transport and catabolism	ko04144//Endocytosis	K08291	-	GO:0004674//protein serine/threonine kinase activity;GO:0032550//purine ribonucleoside binding	GO:0006464//cellular protein modification process;GO:0006796//phosphate-containing compound metabolic process;GO:0045744//negative regulation of G-protein coupled receptor protein signaling pathway
3	ncbi_104928105	LOC104928105	0.42	0.285	1.50261765627289	1.10251363687538	0.446681459202545	3.00863743780482e-19	7.85194198518302e-15	LOC104928105	catenin beta-1	Cellular Processes;Environmental Information Processing;Organismal Systems;Cellular Processes	Cellular community - eukaryotes;Signal transduction;Endocrine system;Cellular community - eukaryotes	ko04510//Focal adhesion;ko04310//Wnt signaling pathway;ko04916//Melanogenesis;ko04520//Adherens junction	K02105;K02105;K02105;K02105	GO:0005913//cell-cell adherens junction;GO:0042995//cell projection;GO:0043231//intracellular membrane-bounded organelle;GO:0043234//protein complex;GO:0044291//cell-cell contact zone;GO:0044444//cytoplasmic part	GO:0050839//cell adhesion molecule binding;GO:0060089//molecular transducer activity	GO:0002009//morphogenesis of an epithelium;GO:0003002//regionalization;GO:0009855//determination of bilateral symmetry;GO:0016055//Wnt signaling pathway;GO:0034329//cell junction assembly
3	ncbi_104923751	sbf1	0.428	0.289	1.40890972469094	1.08444627709537	0.37762059010136	3.14499828553854e-19	8.20781652559849e-15	sbf1	SET binding factor 1	-	-	-	-	-	GO:0042578//phosphoric ester hydrolase activity	-
3	ncbi_104932474	nat8	0.447	0.304	1.98278612729679	1.52560159522819	0.378150812736445	6.77755086566609e-19	1.76880522492154e-14	nat8	N-acetyltransferase 8 (putative)	Metabolism	Metabolism of other amino acids	ko00480//Glutathione metabolism	K20838	-	-	-
3	ncbi_104922430	LOC104922430	0.286	0.175	1.16999205326174	0.753985631326033	0.633889795382566	1.53455007663631e-18	4.00486879000543e-14	LOC104922430	bcl-2-modifying factor	-	-	-	-	-	-	-
3	ncbi_104923023	nr4a3	0.631	0.465	3.63022539960276	2.80377928742364	0.372686342160207	2.14365222515057e-18	5.59450357719795e-14	nr4a3	nuclear receptor subfamily 4 group A member 3	-	-	-	-	-	-	-
3	ncbi_104927125	prkca	0.306	0.196	0.999328305349568	0.65002823896348	0.620456324717599	5.20320940102734e-18	1.35793358948012e-13	prkca	protein kinase C alpha	Environmental Information Processing;Cellular Processes;Environmental Information Processing;Organismal Systems;Environmental Information Processing;Environmental Information Processing;Organismal Systems;Human Diseases;Organismal Systems;Organismal Systems;Environmental Information Processing;Cellular Processes;Environmental Information Processing;Environmental Information Processing	Signal transduction;Cellular community - eukaryotes;Signal transduction;Circulatory system;Signal transduction;Signal transduction;Circulatory system;Endocrine and metabolic diseases;Endocrine system;Endocrine system;Signal transduction;Cellular community - eukaryotes;Signal transduction;Signal transduction	ko04010//MAPK signaling pathway;ko04510//Focal adhesion;ko04020//Calcium signaling pathway;ko04261//Adrenergic signaling in cardiomyocytes;ko04150//mTOR signaling pathway;ko04310//Wnt signaling pathway;ko04270//Vascular smooth muscle contraction;ko04933//AGE-RAGE signaling pathway in diabetic complications;ko04916//Melanogenesis;ko04912//GnRH signaling pathway;ko04070//Phosphatidylinositol signal…	K02677;K02677;K02677;K02677;K02677;K02677;K02677;K02677;K02677;K02677;K02677;K02677;K02677;K02677	-	-	-
3	ncbi_104926408	LOC104926408	0.571	0.425	2.52646128324093	1.93083168846528	0.387895662200185	6.81108524777387e-18	1.77755702796402e-13	LOC104926408	protein HEXIM	-	-	-	-	GO:0043231//intracellular membrane-bounded organelle	GO:0003723//RNA binding;GO:0016538//cyclin-dependent protein serine/threonine kinase regulator activity	GO:0006469//negative regulation of protein kinase activity
3	ncbi_104925565	LOC104925565	0.308	0.193	0.987244760480644	0.727307100630699	0.440843144750174	3.68673545644923e-17	9.62164219424119e-13	LOC104925565	cytochrome P450 3A30	-	-	-	-	-	GO:0016491//oxidoreductase activity;GO:0046906//tetrapyrrole binding;GO:0046914//transition metal ion binding	GO:0044710//single-organism metabolic process
3	ncbi_104917979	lrba	0.353	0.231	1.01503454162705	0.767008378083067	0.4042145815804	3.94293334569886e-17	1.02902674456049e-12	lrba	LPS responsive beige-like anchor protein	-	-	-	-	-	-	-
3	ncbi_104921799	rabgap1l	0.423	0.292	1.54937861696726	1.12547018178738	0.461161899705538	5.89968461317886e-17	1.53969969034742e-12	rabgap1l	RAB GTPase activating protein 1 like	-	-	-	-	-	-	-
3	ncbi_104921470	LOC104921470	0.475	0.343	2.36121526430277	1.76196762214902	0.422342159776954	7.72101801773844e-17	2.01503128226938e-12	LOC104921470	G-protein coupled receptor 183	-	-	-	-	GO:0031224//intrinsic component of membrane	GO:0004888//transmembrane signaling receptor activity	GO:0007166//cell surface receptor signaling pathway
3	ncbi_104926960	LOC104926960	0.338	0.225	1.12374645363782	0.785629134173793	0.516396226352521	1.88650299964451e-16	4.92339552847225e-12	LOC104926960	B-cell lymphoma/leukemia 11B	-	-	-	-	-	-	-
3	ncbi_104925342	enpp4	0.309	0.209	1.16068983040045	0.672284321144242	0.78783908534742	2.33910433130804e-16	6.10459448384773e-12	enpp4	ectonucleotide pyrophosphatase/phosphodiesterase 4	Metabolism	Nucleotide metabolism	ko00230//Purine metabolism	K18424	-	GO:0004551//nucleotide diphosphatase activity	GO:0030193//regulation of blood coagulation
3	ncbi_104925311	kdm7a	0.328	0.223	1.76256738283671	0.970170941020498	0.861367539636694	3.42000509544025e-16	8.92552929807996e-12	kdm7a	lysine demethylase 7A	-	-	-	-	-	GO:0046914//transition metal ion binding	-
3	ncbi_104936320	LOC104936320	0.296	0.19	1.13058730754864	0.765064403915101	0.563419300297066	1.18045911272912e-15	3.08076219240045e-11	LOC104936320	uncharacterized LOC104936320	-	-	-	-	-	-	GO:0044763//single-organism cellular process
3	ncbi_109142243	pacsin2	0.306	0.203	0.914892297591151	0.637099284649801	0.522083699749185	1.28091152314238e-15	3.34292289309698e-11	pacsin2	protein kinase C and casein kinase substrate in neurons 2	-	-	-	-	-	-	-
3	ncbi_104921637	LOC104921637	0.37	0.259	1.05571211083102	0.770932066550972	0.453540827609518	2.70416995179202e-15	7.05734274018682e-11	LOC104921637	putative aminopeptidase W07G4.4	Metabolism;Metabolism	Global and overview maps;Metabolism of other amino acids	ko01100//Metabolic pathways;ko00480//Glutathione metabolism	K01255;K01255	GO:0044424//intracellular part	GO:0008237//metallopeptidase activity;GO:0046914//transition metal ion binding	GO:0019538//protein metabolic process
3	ncbi_104919720	LOC104919720	0.282	0.18	0.901837152282121	0.612114537490073	0.559065312766574	2.93949525263105e-15	7.67149471031652e-11	LOC104919720	transgelin	-	-	-	-	GO:0005856//cytoskeleton	-	GO:0007010//cytoskeleton organization
3	ncbi_104939428	LOC104939428	0.254	0.156	0.739110025680423	0.517292301358963	0.514809422695676	3.97083520677023e-15	1.03630857226289e-10	LOC104939428	uncharacterized LOC104939428	-	-	-	-	-	-	-
3	ncbi_113745113	ncbp2-as2	0.322	0.216	1.19351478467069	0.866492069646354	0.461957987272658	8.86028009379864e-15	2.31235589887957e-10	ncbp2-as2	NCBP2 antisense RNA 2 (head to head)	-	-	-	-	-	-	-
3	ncbi_104938891	LOC104938891	0.293	0.194	0.87812535809534	0.624701891770048	0.491259009755708	3.25596420481842e-14	8.49741538173512e-10	LOC104938891	cationic amino acid transporter 3	-	-	-	-	GO:0031224//intrinsic component of membrane	GO:0046943//carboxylic acid transmembrane transporter activity	GO:0003333//amino acid transmembrane transport
3	ncbi_104918330	LOC104918330	0.405	0.295	1.38839957556759	1.05860046371883	0.391264638192158	6.45245920898418e-14	1.68396280436069e-09	LOC104918330	transcription factor MafG	-	-	-	-	-	-	-
3	ncbi_104932381	LOC104932381	0.453	0.333	1.59410373041504	1.23959017345839	0.362882286959099	7.27906090806173e-14	1.89968931578595e-09	LOC104932381	maternal B9.15 protein	Genetic Information Processing	Folding, sorting and degradation	ko03018//RNA degradation	K14443	-	-	-
3	ncbi_104931384	wsb1	0.303	0.205	0.973861571347242	0.698690380194571	0.479063439434672	9.86416541587106e-14	2.57434989023403e-09	wsb1	WD repeat and SOCS box containing 1	-	-	-	-	-	-	GO:0007165//signal transduction
3	ncbi_104921518	akap13	0.396	0.283	1.38743108477669	1.07687167194629	0.365569775165339	1.11268182315134e-13	2.90387702206038e-09	akap13	A-kinase anchoring protein 13	-	-	-	-	-	-	-
3	ncbi_104934494	LOC104934494	0.371	0.26	1.14510550044702	0.883791813443385	0.373702049708178	1.21589820321111e-13	3.17325113074036e-09	LOC104934494	GRB2 related adaptor protein 2	-	-	-	-	-	-	-
3	ncbi_104918431	LOC104918431	0.342	0.24	1.1352316485692	0.808860352609747	0.489024163104188	1.25562602672499e-13	3.27693280454689e-09	LOC104918431	alpha/beta hydrolase domain-containing protein 17A	Metabolism	Lipid metabolism	ko00062//Fatty acid elongation	K01076	-	-	-
3	ncbi_104931151	egr3	0.38	0.278	3.01215184136361	2.06454211585784	0.544972648286921	1.2625558228932e-13	3.29501818658667e-09	egr3	early growth response 3	Organismal Systems	Immune system	ko04625//C-type lectin receptor signaling pathway	K12497	-	-	-
3	ncbi_104920539	LOC104920539	0.341	0.247	1.75838521341081	1.08143953826201	0.701298151021065	6.13583826155682e-13	1.6013310695011e-08	LOC104920539	zinc finger and BTB domain-containing protein 7B-like	-	-	-	-	GO:0043231//intracellular membrane-bounded organelle	GO:0043169//cation binding	-
3	ncbi_104936878	cd200r1	0.353	0.254	1.58541737074539	1.18690190442371	0.417661985161313	2.79262093354504e-12	7.28818211236586e-08	cd200r1	CD200 receptor 1	-	-	-	-	-	-	-
3	ncbi_104921434	LOC104921434	0.349	0.251	1.32510693290821	1.01173251185001	0.38928087462128	4.40430788752898e-12	1.14943627248731e-07	LOC104921434	CD81 antigen	-	-	-	-	GO:0031224//intrinsic component of membrane	-	-
3	ncbi_104931060	LOC104931060	0.282	0.197	0.919476321463936	0.701752516232886	0.389850090813424	2.89277820506155e-10	7.54957255956964e-06	LOC104931060	uncharacterized LOC104931060	-	-	-	-	-	-	-
3	ncbi_113746452	LOC113746452	0.289	0.217	2.80219486769887	1.75044660282863	0.67883423265775	3.33080167908315e-09	8.69272622207119e-05	LOC113746452	uncharacterized LOC113746452	-	-	-	-	-	-	-
3	ncbi_104919515	LOC104919515	0.304	0.228	1.00964907685806	0.734703549283846	0.458619794146556	4.51924982174248e-09	0.000117943381847835	LOC104919515	tyrosine-protein phosphatase non-receptor type 11	Human Diseases;Organismal Systems;Organismal Systems	Infectious diseases;Immune system;Endocrine system	ko05168//Herpes simplex infection;ko04625//C-type lectin receptor signaling pathway;ko04920//Adipocytokine signaling pathway	K07293;K07293;K07293	GO:0044424//intracellular part	GO:0004721//phosphoprotein phosphatase activity	GO:0006470//protein dephosphorylation
3	ncbi_104936488	LOC104936488	0.303	0.225	1.36367849554966	1.04100631436177	0.389524731329192	5.85483857864558e-09	0.000152799577225492	LOC104936488	purine nucleoside phosphorylase	Metabolism;Metabolism;Metabolism;Metabolism	Global and overview maps;Nucleotide metabolism;Nucleotide metabolism;Metabolism of cofactors and vitamins	ko01100//Metabolic pathways;ko00230//Purine metabolism;ko00240//Pyrimidine metabolism;ko00760//Nicotinate and nicotinamide metabolism	K03783;K03783;K03783;K03783	-	GO:0016763//transferase activity, transferring pentosyl groups	GO:0055086//nucleobase-containing small molecule metabolic process
3	ncbi_104937790	LOC104937790	0.264	0.199	0.626889135596494	0.476428123051539	0.395951750642579	1.10915169530771e-07	0.00289466409441407	LOC104937790	60S ribosomal protein L12	Genetic Information Processing	Translation	ko03010//Ribosome	K02870	GO:0030529//intracellular ribonucleoprotein complex	-	GO:0010467//gene expression
4	ncbi_104938140	LOC104938140	0.664	0.13	120.829588482635	6.06936871685831	4.31528350402693	0	0	LOC104938140	C-C motif chemokine 3	-	-	-	-	-	-	-
4	ncbi_104934761	LOC104934761	0.297	0.025	2.0732716493317	0.0926035298211439	4.48469816041192	1.03017770948505e-260	2.68855778621409e-256	LOC104934761	C-C chemokine receptor type 4-like	Environmental Information Processing	Signaling molecules and interaction	ko04060//Cytokine-cytokine receptor interaction	K04179	GO:0016020//membrane	GO:0004930//G-protein coupled receptor activity	GO:0007166//cell surface receptor signaling pathway;GO:0042221//response to chemical
4	ncbi_104917926	gata3	0.465	0.115	3.93948439754737	0.869293013450543	2.18009236634511	1.21288507766762e-160	3.16538747569695e-156	gata3	GATA binding protein 3	-	-	-	-	GO:0043231//intracellular membrane-bounded organelle	GO:0001071//nucleic acid binding transcription factor activity;GO:0003677//DNA binding;GO:0046914//transition metal ion binding	GO:0010468//regulation of gene expression;GO:0021515//cell differentiation in spinal cord;GO:0045580//regulation of T cell differentiation;GO:0048646//anatomical structure formation involved in morphogenesis
4	ncbi_109138316	LOC109138316	0.318	0.058	16.7399025364207	6.37214550581253	1.39344001239795	2.56413017007103e-145	6.69186691785139e-141	LOC109138316	C-C motif chemokine 3	-	-	-	-	-	-	GO:0050896//response to stimulus
4	ncbi_109137337	LOC109137337	0.508	0.163	4.33191516128173	0.798249292268549	2.44009371484479	1.83045636097029e-142	4.77712501086026e-138	LOC109137337	mast cell protease 1	Cellular Processes	Cell growth and death	ko04210//Apoptosis	K01353	-	-	-
4	ncbi_109137338	LOC109137338	0.397	0.117	2.55162928356441	0.457977680464177	2.47806954527088	6.13552711573304e-114	1.60124986666401e-109	LOC109137338	mast cell protease 1	Cellular Processes	Cell growth and death	ko04210//Apoptosis	K01353	-	-	-
4	ncbi_104929633	LOC104929633	0.647	0.354	78.1828012716005	17.337021866197	2.17299518164388	1.43625240436958e-105	3.74833152492374e-101	LOC104929633	C-C motif chemokine 20	Environmental Information Processing	Signaling molecules and interaction	ko04060//Cytokine-cytokine receptor interaction	K14625	-	-	GO:0050896//response to stimulus
4	ncbi_104935099	LOC104935099	0.608	0.302	31.8896329616768	12.1114294833595	1.39671833981616	3.64171285344989e-83	9.50414220493354e-79	LOC104935099	C-C motif chemokine 20	Environmental Information Processing	Signaling molecules and interaction	ko04060//Cytokine-cytokine receptor interaction	K14625	-	-	-
4	ncbi_104931232	sytl3	0.774	0.468	7.97865171926754	3.86951050633368	1.04399389495684	6.5384547143083e-77	1.70640591134018e-72	sytl3	synaptotagmin like 3	-	-	-	-	-	-	-
4	ncbi_104925926	chst15	0.574	0.303	3.1516705342682	1.17995816783638	1.41738101415282	1.63556383536078e-70	4.26849449752457e-66	chst15	carbohydrate sulfotransferase 15	Metabolism	Glycan biosynthesis and metabolism	ko00532//Glycosaminoglycan biosynthesis - chondroitin sulfate / dermatan sulfate	K08106	-	-	-
4	ncbi_104928129	ptgis	0.275	0.083	3.11867706924983	0.663739451207601	2.23224524069561	5.72563567544816e-70	1.49427639857846e-65	ptgis	prostaglandin I2 synthase	Metabolism;Metabolism	Global and overview maps;Lipid metabolism	ko01100//Metabolic pathways;ko00590//Arachidonic acid metabolism	K01831;K01831	-	-	-
4	ncbi_104920672	xbp1	0.838	0.654	12.0782917954715	5.87481614316885	1.03980082484794	1.18388379321746e-65	3.08969992353893e-61	xbp1	X-box binding protein 1	Genetic Information Processing	Folding, sorting and degradation	ko04141//Protein processing in endoplasmic reticulum	K09027	-	-	-
[truncated: 4,233 more rows]

## Sheet: Supplementary Table 5
	Supplementary Table 5 The genes and gene IDs used to identify the T cell subsets
	Cell type	Gene	Full name	Gene ID
	CD4+ T cells	cd4-1	CD4-1 molecule	104922282
		cd4-2	T-cell surface glycoprotein CD4	104922232
	CD8+ T cells	cd8α	cd8 alpha molecule	104928930
[truncated: 18 more rows]

## Sheet: Supplementary Table 6
Supplementary Table 6 Top 20 differentially expressed genes for T cell subsets
[truncated: 81 more rows]

[truncated: 8 more sheets: Supplementary Table 7, Supplementary Table 8, Supplementary Table 9, Supplementary Table 10, Supplementary Table 11, Supplementary Table 12, Supplementary Table 13, Supplementary Table 14]
